# Supplementary material for: The Complete Campylobacter jejuni Transcriptome during Colonization of a Natural Host Determined by RNAseq
Source: PLoS One. 2013 Aug 21;8(8):e73586. doi: 10.1371/journal.pone.0073586 (PMC3749233; doi:10.1371/journal.pone.0073586)
Supplement: Table S9 — Results of DEseq analysis of RNAseq data for all annotated C. jejuni ORFs. Each annotated gene in the C. jejuni genome, and two plasmids, is listed in locus number order. DESeq analysis for each gene under each growth condition comparison is given, including the base mean reads for each growth condition and the fold change (and log2 fold change) between each condition. padj is the adjusted P values for each gene and resVarA/B are the variance values within each set of biological replicates. (XLS) [file pone.0073586.s011.xls]

## Sheet: Sheet1
Table S9: Results of DEseq analysis of RNAseq data for all annotated C. jejuni ORFs. padj is the adusted P values for each gene and resvarA/B are the variance values within each set of biological replicates.
	Chick:Mid-log									Chick:Stationary									Mid-log:Stationary
ID	base Mean	base Mean Stat	base Mean ML	fold Change	log2 Fold Change	pval	padj	resVarA	resVarB	base Mean	base Mean Stat	base Mean ML	fold Change	log2 Fold Change	pval	padj	resVarA	resVarB	base Mean	base Mean Stat	base Mean ML	fold Change	log2 Fold Change	pval	padj	resVarA	resVarB
CJJ81176_0001_rplC_50S_ribosomal_protein_L3	32240	26559.8	37920.3	1.42773	0.513725	0.00139753	0.00241756	0.154633	0.726669	18369.6	13524.7	23214.5	1.71645	0.779427	9.69514e-26	2.49698e-25	0.395207	0.998859	22992.6	20354.2	25631.1	1.25926	0.332574	9.78923e-06	1.19477e-05	0.342382	0.39649
CJJ81176_0002_rpsJ_30S_ribosomal_protein_S10	29918.4	21401.9	38434.9	1.79586	0.844678	7.02e-08	2.05e-07	0.0969616	0.428201	22604.9	21690.8	23519	1.08428	0.116744	0.166583	0.183313	0.435663	0.329909	26649.5	32645.8	20653.1	0.63264	-0.660543	6.26421e-16	9.30888e-16	0.487798	0.155446
CJJ81176_0003_-_RNA_pseudouridine_synthase_family_protein	2778.89	2246.51	3311.27	1.47396	0.559696	9.67e-05	0.000196608	0.600989	0.34447	1263.31	501.599	2025.03	4.03714	2.01333	7.22432e-106	9.00797e-105	0.564348	0.549133	1461.1	755.327	2166.87	2.86878	1.52044	2.69528e-58	7.07023e-58	0.849926	1.2964
CJJ81176_0004_-_metallo-beta-lactamase_family_protein	23806.9	15412	32201.8	2.0894	1.06309	1.05e-12	4.75e-12	0.746004	1.28249	11719.6	3734.47	19704.8	5.27647	2.39957	8.16633e-256	2.63656e-254	0.573943	2.14513	10242.2	5623.6	14860.8	2.64259	1.40195	5.25398e-84	1.86465e-83	1.71056	3.97371
CJJ81176_0005_ksgA_dimethyladenosine_transferase	4601.84	3506.88	5696.81	1.62447	0.699967	3.46e-08	1.04e-07	7.77802	6.36921	2536.64	1600.43	3472.84	2.16993	1.11765	1.76543e-40	6.50082e-40	0.233879	6.98011	2893.72	2408.96	3378.48	1.40247	0.487965	7.13893e-08	9.21645e-08	0.313218	15.3145
CJJ81176_0006_-_hypothetical_protein	1500.11	1927.51	1072.7	0.556522	-0.845489	2.44e-05	5.38e-05	0.760097	0.741916	982.273	1309.82	654.725	0.499858	-1.00041	2.28542e-19	4.92495e-19	1.95447	0.588758	1915.54	1971.86	1859.21	0.942873	-0.0848651	0.239835	0.250203	1.69117	0.488951
CJJ81176_0007_-_ribosomal_RNA_large_subunit_methyltransferase_N	2375.12	3049.58	1700.65	0.557668	-0.842521	2.78e-06	6.79e-06	0.374376	0.323057	671.115	301.964	1040.27	3.445	1.78451	4.31263e-67	2.87721e-66	0.430686	1.1532	1698.36	454.301	2942.41	6.47679	2.69528	2.45698e-174	2.3406e-173	0.187929	0.654644
CJJ81176_0010_-_lipopolysaccharide_core_biosynthesis_protien,_putative	319.161	41.6294	596.693	14.3335	3.84132	3.03e-56	5.59e-55	0.00295246	3.39763	252.803	141.548	364.057	2.57196	1.36287	7.6132e-27	2.01238e-26	0.593386	2.21119	126.684	213.196	40.1722	0.188429	-2.40791	1.58229e-30	2.93437e-30	0.850018	0.0158399
CJJ81176_0013_-_acetyltransferase	5814.5	2014.15	9614.86	4.77366	2.2551	3.19e-64	7.89e-63	0.0705407	1.98887	5830.74	5788.14	5873.34	1.01472	0.0210805	0.813838	0.825249	0.394627	0.680198	5328.08	8713.29	1942.88	0.222979	-2.16502	1.61405e-109	7.62774e-109	0.983573	0.0706943
CJJ81176_0014_leuD_isopropylmalate_isomerase_small_subunit	740.119	436.244	1043.99	2.39314	1.25891	2.23e-09	7.46e-09	0.0287183	0.914735	888.381	1137.71	639.051	0.561699	-0.832132	7.53294e-14	1.40263e-13	0.392222	0.347726	1066.48	1712.16	420.792	0.245767	-2.02464	5.24671e-60	1.40274e-59	0.30608	0.0118799
CJJ81176_0015_leuC_isopropylmalate_isomerase_large_subunit	2122.44	1536.85	2708.02	1.76206	0.817259	9.98e-07	2.57e-06	0.40295	1.2881	2135.48	2612.72	1658.23	0.634677	-0.655906	3.04969e-11	5.26129e-11	0.417508	0.628322	2707.87	3932.53	1483.21	0.377165	-1.40673	3.09475e-44	6.98441e-44	0.443364	0.303067
CJJ81176_0016_leuB_3-isopropylmalate_dehydrogenase	1502.41	873.488	2131.33	2.44002	1.28689	2.71e-13	1.28e-12	0.0836032	1.80804	1975.89	2646.1	1305.67	0.493433	-1.01907	3.26842e-23	7.91071e-23	0.238456	0.584016	2412.56	3982.46	842.661	0.211593	-2.24064	1.85668e-93	7.45144e-93	0.12785	0.0398028
CJJ81176_0017_leuA_2-isopropylmalate_synthase	3126.37	1446.44	4806.29	3.32284	1.73242	3.27e-32	3.48e-31	0.0274474	2.21847	5680.36	8417.96	2942.75	0.349581	-1.5163	9.26854e-55	4.74717e-54	1.76876	0.349062	7034.25	12673.2	1395.27	0.110096	-3.18317	1.51932e-197	1.82117e-196	2.90075	0.00374041
CJJ81176_0018_-_hypothetical_protein	18221	16653.7	19788.2	1.18821	0.248795	0.110444	0.141463	0.191962	0.321361	17082.4	22066.4	12098.3	0.548267	-0.867049	6.77193e-24	1.6658e-23	0.630627	0.107925	24644.2	33217.7	16070.7	0.483798	-1.04752	1.7609e-34	3.45686e-34	1.05789	0.115606
CJJ81176_0019_-_hypothetical_protein	4304.69	2530.23	6079.15	2.40261	1.2646	4.07e-19	2.75e-18	0.0780379	0.200212	4747.96	5777.72	3718.19	0.643539	-0.6359	2.30822e-13	4.21967e-13	1.11271	0.0729338	5569.55	8697.82	2441.28	0.280677	-1.83302	2.6641e-84	9.5109e-84	1.76614	0.0522088
CJJ81176_0020_-_7-cyano-7-deazaguanine_reductase	2035.07	1148.92	2921.22	2.54259	1.3463	4.98e-18	3.13e-17	0.00839448	0.378249	2599.6	3413.78	1785.42	0.523004	-0.935107	7.25837e-22	1.70209e-21	0.912058	0.0735194	3123.67	5138.95	1108.4	0.215686	-2.213	4.57011e-101	1.9742e-100	1.27821	0.00371201
CJJ81176_0021_-_hypothetical_protein	15822.6	14087.4	17557.9	1.24635	0.31771	0.0422621	0.0587118	0.0055336	1.24771	20127	29521.3	10732.8	0.363562	-1.45973	5.00989e-53	2.46809e-52	2.65942	0.253925	29010.9	44430.7	13591.1	0.305893	-1.7089	3.7739e-73	1.17772e-72	2.47418	0.00259073
CJJ81176_0022_metA_homoserine_O-succinyltransferase	4232.29	2784.38	5680.21	2.04003	1.02859	7.5e-13	3.45e-12	0.210638	0.0865837	3737.03	3999.37	3474.69	0.86881	-0.202887	0.0219692	0.0258259	1.07466	0.062029	4352.63	6018.48	2686.77	0.446421	-1.16352	1.56785e-36	3.16014e-36	0.981613	0.216371
CJJ81176_0023_metX_homoserine_O-acetyltransferase	10169.3	4937.67	15400.9	3.11907	1.64111	3.03e-30	2.91e-29	0.123856	0.619399	12745.2	16064.8	9425.49	0.586716	-0.769266	1.65842e-19	3.58662e-19	1.31404	0.206832	14469.7	24176.7	4762.7	0.196996	-2.34376	2.85973e-126	1.64844e-125	1.32423	0.0441816
CJJ81176_0024_-_hypothetical_protein	497.313	319.355	675.271	2.11448	1.0803	6.33e-07	1.67e-06	0.307715	0.222785	1635.73	2858.61	412.846	0.144422	-2.79164	4.05634e-100	4.70119e-99	12.0169	0.0118635	2306.15	4304.38	307.922	0.071537	-3.80517	1.6159e-210	2.13487e-209	12.9307	0.0299405
CJJ81176_0025_flgE_flagellar_hook_protein_FlgE	163523	94269	232776	2.46928	1.30409	3.45e-12	1.48e-11	0.645995	0.111831	132531	122707	142356	1.16013	0.214293	0.0301195	0.0349974	2.63256	0.0528931	137862	184779	90945	0.492181	-1.02274	8.16775e-24	1.38683e-23	6.86086	0.858351
CJJ81176_0026_ruvC_Holliday_junction_resolvase	1224.81	1234.92	1214.7	0.983629	-0.0238141	0.705731	0.735884	0.596786	3.67714	755.547	770.699	740.395	0.96068	-0.0578718	0.702532	0.721723	0.0901131	3.38797	1175.59	1160.2	1190.97	1.02652	0.0377572	0.7444	0.748951	0.152858	0.539117
CJJ81176_0027_dnaA_chromosomal_replication_initiation_protein	7508.31	7945.13	7071.48	0.89004	-0.168058	0.353002	0.40375	0.00476912	0.431581	3028.53	1734.12	4322.94	2.49287	1.31781	1.23368e-59	6.90553e-59	0.030976	0.8258	5137.9	2610.37	7665.42	2.93652	1.55411	1.38819e-88	5.25653e-88	0.0555696	0.0524268
CJJ81176_0028_dnaN_DNA_polymerase_III_subunit_beta	36859	35465.2	38252.8	1.0786	0.109161	0.43609	0.486159	0.576331	0.333023	22757.6	22116	23399.3	1.05803	0.0813751	0.387195	0.407953	0.982722	0.339441	33760.3	33288.8	34231.8	1.02833	0.0403001	0.752737	0.756919	1.02042	0.753725
CJJ81176_0029_gyrB_DNA_gyrase_subunit_B	51652	62391.8	40912.2	0.65573	-0.608825	0.000848623	0.00152045	0.59072	0.554303	18063	11085.8	25040.2	2.25876	1.17553	8.42666e-58	4.54788e-57	0.346992	1.96142	38450.2	16685.1	60215.4	3.60893	1.85157	6.15155e-143	4.21754e-142	0.143912	1.24926
CJJ81176_0030_-_hypothetical_protein	5669.68	5332.48	6006.88	1.12647	0.171811	0.314096	0.362929	0.562557	1.57351	3055.36	2438.55	3672.17	1.50588	0.59061	7.29661e-12	1.28831e-11	0.806425	1.95252	4408.47	3671.1	5145.84	1.40172	0.487197	6.23696e-09	8.21608e-09	0.953172	0.959769
CJJ81176_0031_-_molybdopterin_oxidoreductase_family_protein	17554.2	17993	17115.4	0.951226	-0.0721404	0.559741	0.602438	1.65504	1.03437	7988.21	5512.7	10463.7	1.89811	0.924567	3.85285e-35	1.25062e-34	0.104411	1.69122	12833.6	8297.57	17369.6	2.09334	1.06581	1.4638e-48	3.47244e-48	0.0927615	3.30184
CJJ81176_0032_-_Na+/H+_antiporter_family_protein	2869.91	3698.61	2041.21	0.551887	-0.857556	4.59e-07	1.23e-06	0.329612	0.289322	1095.62	942.031	1249.21	1.32608	0.407169	4.07337e-05	5.53317e-05	0.0390411	0.705448	2493.59	1418.04	3569.14	2.51695	1.33168	2.1628e-52	5.42198e-52	0.0497485	0.550262
CJJ81176_0033_gltB_glutamate_synthase,_large_subunit	68756.9	35033	102481	2.92526	1.54857	2.75e-17	1.65e-16	0.613654	10.9888	59372.9	55860.1	62885.7	1.12577	0.170916	0.0788871	0.0888647	0.258403	5.49867	58956.6	84086.9	33826.4	0.402279	-1.31373	1.12494e-43	2.51686e-43	0.936734	0.83425
CJJ81176_0034_-_hypothetical_protein	44518.6	21913.4	67123.7	3.06313	1.61501	5.89e-21	4.26e-20	0.063148	14.9686	29037.5	16862.3	41212.7	2.44407	1.28929	1.3334e-64	8.31304e-64	0.767568	13.2325	23265.6	25383.3	21147.9	0.833143	-0.263365	0.000334208	0.000393313	2.98561	0.317295
CJJ81176_0035_gltD_glutamate_synthase_subunit_beta	19179.9	14502.4	23857.4	1.64506	0.718143	1.97e-05	4.37e-05	0.110815	10.8079	10474.7	6302.07	14647.3	2.32421	1.21674	1.56633e-61	9.16483e-61	1.03879	13.8773	11738.5	9488.2	13988.8	1.47434	0.560068	1.96351e-13	2.80723e-13	1.9503	0.223585
CJJ81176_0036_rnhB_ribonuclease_HII	3220.35	4099.87	2340.83	0.570952	-0.808559	1.61e-06	4.07e-06	0.275358	0.256073	1992.12	2554.11	1430.12	0.55993	-0.836683	1.3851e-16	2.7399e-16	1.48762	0.19361	3900.91	3845.63	3956.2	1.02875	0.0408968	0.670807	0.678302	1.44889	0.274481
CJJ81176_0037_comEA_competence_protein_ComEA	26409.8	37970.8	14848.7	0.391054	-1.35456	7.81e-15	4.08e-14	1.47293	0.210695	32758.7	56444.1	9073.33	0.160749	-2.63712	1.40913e-116	1.99039e-115	2.84859	0.0365013	60810.4	84976	36644.8	0.431237	-1.21345	2.11853e-38	4.40751e-38	2.40484	0.231231
CJJ81176_0038_rbr_rubrerythrin	73886.8	88516.6	59257.1	0.669446	-0.57896	0.0015298	0.00263627	0.284946	0.0184594	85773.9	135301	36246.6	0.267895	-1.90026	3.38134e-62	1.99786e-61	0.282199	0.00724131	144533	203648	85418.1	0.419441	-1.25346	2.88703e-32	5.49476e-32	0.152651	0.0770569
CJJ81176_0039_ilvD_dihydroxy-acid_dehydratase	17960.5	15530.5	20390.6	1.31294	0.392801	0.0113167	0.0171029	0.512241	0.0755365	11437.5	10406.5	12468.4	1.19814	0.260792	0.000537989	0.000695271	0.225667	0.0364375	15324.9	15662.9	14986.8	0.956839	-0.0636512	0.456135	0.465653	0.173469	0.717305
CJJ81176_0040_-_inner_membrane_protein_YagU	4037.56	3724.54	4350.59	1.16809	0.224149	0.129993	0.164288	0.629707	1.09738	5313.6	7969.94	2657.26	0.333411	-1.58463	2.94467e-57	1.57981e-56	1.77456	0.232701	7796.45	11999	3593.89	0.299516	-1.73929	2.83428e-78	9.3957e-78	2.49035	0.172609
CJJ81176_0041_-_membrane_protein,_putative,_degenerate	13040.7	9672.39	16409	1.69648	0.762542	4.06e-07	1.1e-06	1.00806	0.945673	14510.6	18992.9	10028.2	0.527999	-0.921394	4.49418e-26	1.16411e-25	1.7305	0.242881	18965	28594.2	9335.83	0.326493	-1.61487	4.16747e-70	1.2635e-69	3.09821	0.420362
CJJ81176_0042_-_hypothetical_protein	10703.8	9595.76	11811.9	1.23095	0.299774	0.0411478	0.0572519	0.830347	0.580739	8541.02	9864.39	7217.65	0.731688	-0.4507	4.90239e-08	7.52421e-08	0.067419	0.271922	12054.3	14847.3	9261.32	0.623772	-0.68091	1.00653e-16	1.51188e-16	0.0170159	0.643092
CJJ81176_0043_-_exsB_protein	5495.36	7246.47	3744.24	0.516699	-0.952604	9.01e-10	3.14e-09	2.48814	0.0973644	2723.84	3156.28	2291.39	0.725976	-0.462006	4.79066e-07	7.05909e-07	0.0762027	0.187311	5872.42	4750.55	6994.3	1.47232	0.558087	1.45763e-12	2.05476e-12	0.0115025	2.26485
CJJ81176_0044_-_DsbB_family_disulfide_bond_formation_protein	46451.7	16984.9	75918.6	4.46978	2.1602	5.53e-42	6.99e-41	0.111049	7.42085	26060.5	5763.11	46357.8	8.04388	3.00789	0	0	0.182613	8.00263	12536.6	8678.03	16395.1	1.88927	0.917828	9.02032e-37	1.83036e-36	2.08562	2.15129
CJJ81176_0045_-_hypothetical_protein	3993.18	1396.01	6590.34	4.72084	2.23904	1.18e-62	2.62e-61	0.0992905	11.6365	2137.45	255.057	4019.85	15.7606	3.97825	0	0	0.0693513	13.7395	865.558	383.719	1347.4	3.51142	1.81205	1.18015e-64	3.3639e-64	0.354468	0.997413
CJJ81176_0046_-_methyl-accepting_chemotaxis_protein	29826.5	36971.8	22681.3	0.613476	-0.704921	4.73e-05	0.000100776	0.193382	0.280506	11980.2	10083.3	13877	1.37624	0.460732	1.51307e-09	2.46453e-09	0.233208	0.723899	25427.3	15178.1	35676.5	2.35053	1.23298	3.92459e-65	1.13113e-64	0.164989	0.366061
CJJ81176_0047_ccpA-1_cytochrome_c551_peroxidase	18036.2	18692.7	17379.7	0.92976	-0.10507	0.537634	0.582114	0.135874	0.115751	11649.8	12667.2	10632.5	0.839371	-0.25262	0.00191848	0.0023905	0.156575	0.132041	18550.9	19065.6	18036.1	0.946003	-0.0800839	0.320736	0.330788	0.0668443	0.149967
CJJ81176_0048_-_fumarylacetoacetate_hydrolase_family_protein	15134.2	12856.1	17412.3	1.3544	0.437658	0.0154702	0.0230331	0.437409	4.47432	15653.1	20637	10669.3	0.516995	-0.951777	5.58516e-29	1.55593e-28	1.25958	1.62768	21732.9	31058.7	12407.1	0.399472	-1.32383	1.1797e-51	2.921e-51	1.01979	0.203839
CJJ81176_0049_-_RNA_pseudouridine_synthase_family_protein	1211.2	999.924	1422.47	1.42258	0.508507	0.00294237	0.00487963	0.038284	1.13989	1337.05	1805.59	868.517	0.481015	-1.05585	4.14511e-20	9.18425e-20	3.46123	0.373703	1841.01	2717.24	964.788	0.355062	-1.49386	2.42452e-42	5.32571e-42	3.42257	0.0311557
CJJ81176_0050_purB-1_adenylosuccinate_lyase	19980.5	17425.2	22535.9	1.2933	0.371054	0.00825946	0.0127492	0.295215	0.874107	11254.3	8735.26	13773.4	1.57676	0.656965	9.62247e-19	2.03004e-18	0.0456371	0.868026	14982.6	13148.3	16817	1.27902	0.355044	2.91191e-06	3.6075e-06	0.076594	0.638907
CJJ81176_0051_nrdA_ribonucleotide-diphosphate_reductase_subunit_alpha	24244.5	23591.8	24897.2	1.05533	0.0776986	0.558148	0.601407	0.308191	0.454259	10068.7	4905.56	15231.8	3.10502	1.6346	3.62341e-116	5.0784e-115	0.092536	1.06289	15075.2	7382.96	22767.3	3.08377	1.62469	4.09044e-116	2.09736e-115	0.04272	0.999476
CJJ81176_0052_-_sodium/dicarboxylate_symporter	571.954	394.439	749.47	1.90009	0.926067	1.04e-05	2.37e-05	2.35004	0.153379	654.801	850.917	458.684	0.539047	-0.891517	9.59361e-14	1.779e-13	1.19339	0.0793322	830.154	1280.31	380.002	0.296805	-1.75241	2.79169e-43	6.22285e-43	1.04292	1.26422
CJJ81176_0053_thyX_FAD-dependent_thymidylate_synthase	14969	9784.35	20153.6	2.05978	1.04249	3.85e-12	1.65e-11	0.327509	0.385919	16530.4	20735.8	12325.1	0.594385	-0.750531	1.66474e-18	3.49171e-18	0.554772	0.110823	20329.3	31215.4	9443.28	0.30252	-1.7249	7.5464e-78	2.47445e-77	1.37164	0.171696
CJJ81176_0054_pyrG_CTP_synthetase	18208.9	16004.7	20413.1	1.27544	0.350999	0.032532	0.0459725	0.30903	0.405833	16521.4	20548.8	12494	0.608016	-0.717819	2.82001e-17	5.70949e-17	1.10754	0.226208	23184.6	30925	15444.2	0.499407	-1.00171	1.37371e-31	2.5766e-31	0.767597	0.188306
CJJ81176_0055_recJ_single-stranded-DNA-specific_exonuclease_RecJ	12302.1	10324.2	14279.9	1.38315	0.467953	0.00211029	0.00359207	0.00124294	0.273138	10241.9	11744.1	8739.6	0.744169	-0.426297	1.39606e-07	2.09467e-07	0.593431	0.213865	13817.7	17674.8	9960.61	0.563549	-0.827386	1.51346e-23	2.55299e-23	0.358931	0.00662398
CJJ81176_0056_ansA_L-asparaginase	27949.9	18953.7	36946.1	1.94928	0.962938	3.94e-09	1.28e-08	0.821745	1.93766	25310	27987.6	22632.3	0.808652	-0.306409	0.000228157	0.000298702	2.0475	0.941906	30209.1	42138.5	18279.8	0.433803	-1.20489	1.82951e-41	3.95158e-41	4.26737	0.587736
CJJ81176_0061_-_hypothetical_protein	0	0	0	NA	NA	NA	NA	NA	NA	0.142573	0.285146	0	0	#NAME?	1	1	0.249616	0	0.214584	0.429168	0	0	#NAME?	0.0879566	0.0943695	0.249482	0
CJJ81176_0063_-_hypothetical_protein	34811.5	2462.78	67160.2	27.2701	4.76925	6.12e-180	1.58e-177	0.00612898	8.31348	21574.3	1984.61	41164	20.7416	4.37446	0	0	0.00531826	8.62686	2681.03	2987.42	2374.63	0.794877	-0.331197	0.000236991	0.000279996	0.346885	1.07245
CJJ81176_0064_-_cytochrome_c_family_protein	8560.64	1494.36	15626.9	10.4573	3.38643	2.5e-132	2.38e-130	0.136474	13.9901	5016.12	456.187	9576.06	20.9915	4.39173	0	0	0.00551408	15.9058	1063.37	686.543	1440.19	2.09774	1.06884	6.02197e-26	1.05007e-25	0.0457272	3.73614
CJJ81176_0065_-_hypothetical_protein	633.717	168.406	1099.03	6.52605	2.70621	2.73e-38	3.31e-37	0.0892177	10.2609	347.671	21.2928	674.049	31.6562	4.98442	3.50062e-223	9.44645e-222	0.0274332	12.7232	97.1973	32.0582	162.336	5.0638	2.34022	1.94979e-28	3.51157e-28	0.137936	1.05553
CJJ81176_0066_-_cytochrome_c_biogenesis_protein	1904.78	622.414	3187.15	5.12062	2.35632	2.23e-51	3.74e-50	0.316483	12.8306	1256.07	557.563	1954.58	3.50558	1.80965	4.06373e-85	3.72956e-84	0.0471982	12.0835	719.59	839.27	599.911	0.714801	-0.484387	4.72977e-05	5.67322e-05	0.125349	1.02741
CJJ81176_0067_ggt_gamma-glutamyltransferase	22023.1	9515.98	34530.2	3.62866	1.85944	5.63e-32	5.76e-31	0.279844	21.42	152713	284217	21208.9	0.0746223	-3.74425	9.3504e-133	1.55097e-131	0.570899	0.140101	218495	427809	9181.25	0.0214611	-5.54213	2.68766e-237	4.58931e-236	0.709324	0.0016461
CJJ81176_0068_-_type_II_restriction-modification_enzyme	16050.2	22570.3	9530.05	0.422239	-1.24387	1.25e-13	5.98e-13	0.411989	0.110819	3744.24	1661.29	5827.18	3.50762	1.81049	1.39172e-119	2.04572e-118	0.566416	0.546373	12138.2	2501.54	21774.8	8.70455	3.12177	0	0	0.203136	0.692777
CJJ81176_0069_-_hypothetical_protein	2416.38	3032.99	1799.78	0.593401	-0.752922	3.27e-05	7.08e-05	1.08705	0.448221	749.928	400.59	1099.27	2.74412	1.45634	7.70486e-48	3.37297e-47	0.141308	1.11338	1764.01	603.045	2924.98	4.85035	2.27809	1.20885e-131	7.39194e-131	0.0986005	1.35486
CJJ81176_0070_-_transglycosylase_domain-containing_protein	6644.94	5737.98	7551.89	1.31612	0.396295	0.00269359	0.00449181	0.550936	0.93352	5170.15	5727.43	4612.86	0.805398	-0.312227	0.000220339	0.000288885	0.0931343	0.485665	7079.02	8621.13	5536.91	0.642248	-0.638797	1.24715e-14	1.81604e-14	0.175996	0.494504
CJJ81176_0071_-_putative_integral_membrane_protein	670.545	511.718	829.373	1.62076	0.696671	0.000361428	0.000673949	1.39438	0.357358	432.115	357.129	507.101	1.41994	0.505829	4.96982e-06	7.03637e-06	0.698918	0.314726	515.299	537.35	493.248	0.917927	-0.123548	0.355056	0.365351	0.669314	1.85796
CJJ81176_0072_-_hypothetical_protein	11439.8	10537.1	12342.4	1.17132	0.228141	0.15099	0.187157	1.65512	0.0617647	6506.89	5462.1	7551.67	1.38256	0.46734	1.16961e-09	1.90853e-09	0.131362	0.131703	9197.08	8221.91	10172.2	1.23721	0.307093	4.47903e-05	5.37959e-05	0.217594	2.69513
CJJ81176_0073_-_Bcr/CflA_subfamily_drug_resistance_transporter	4750.66	4102.49	5398.84	1.31599	0.396149	0.00368295	0.00603576	1.66641	1.7881	2380.39	1464.75	3296.02	2.25023	1.17007	5.19936e-45	2.18615e-44	0.32668	2.19517	3082.7	2204.88	3960.52	1.79626	0.844994	5.4297e-24	9.2453e-24	0.416756	3.62405
CJJ81176_0074_-_hypothetical_protein	10462.2	10559.3	10365	0.981599	-0.0267947	0.828497	0.848223	1.43467	0.0971777	7208.08	8075.71	6340.45	0.785126	-0.349003	1.30156e-05	1.81716e-05	0.420892	0.096457	11174.3	12155.4	10193.3	0.838584	-0.253972	0.000903539	0.00104632	0.400756	1.27594
CJJ81176_0075_-_cytochrome_c_family_protein	14016.5	10131.3	17901.7	1.76697	0.821282	1.27e-07	3.62e-07	4.91358	1.21034	49779.5	88617.5	10941.4	0.123468	-3.01779	1.31453e-125	2.01413e-124	1.50551	0.0270774	71583.4	133382	9785.23	0.0733626	-3.76881	1.66192e-186	1.77992e-185	1.48717	0.117955
CJJ81176_0076_-_hypothetical_protein	1138.08	1001.25	1274.9	1.27331	0.348582	0.0617622	0.0828081	2.82281	0.412913	551.507	322.66	780.354	2.4185	1.27411	2.45131e-32	7.4113e-32	0.0842857	0.708511	725.279	485.579	964.98	1.98728	0.990795	2.15083e-19	3.41192e-19	0.0585265	4.56697
CJJ81176_0077_typA_GTP-binding_protein_TypA	24629.5	18064.6	31194.4	1.72683	0.788123	3.18e-07	8.72e-07	0.766853	0.171901	14196.2	9303.52	19088.9	2.05179	1.03689	2.43178e-46	1.04434e-45	0.34279	0.308032	15709.7	14001.7	17417.7	1.24397	0.314951	2.25478e-05	2.72987e-05	0.406155	1.63968
CJJ81176_0078_-_hypothetical_protein	11344.7	4495.23	18194.3	4.04746	2.01702	8.78e-45	1.21e-43	0.256495	3.41267	22363.1	33609.6	11116.5	0.330755	-1.59616	2.75563e-62	1.63888e-61	26.2457	0.297643	27481.2	50624.3	4338.03	0.0856908	-3.54472	9.40437e-212	1.27984e-210	42.1287	0.0331154
CJJ81176_0079_-_hypothetical_protein	26001.6	14518.8	37484.4	2.58179	1.36837	1.33e-18	8.76e-18	0.538598	0.938616	23945.4	24983.2	22907.6	0.91692	-0.125133	0.129392	0.143875	7.94578	0.290165	25818.5	37626.1	14010.9	0.372373	-1.42518	5.51055e-56	1.42487e-55	17.354	0.504816
CJJ81176_0080_flgD_flagellar_basal_body_rod_modification_protein	32125.1	14573.8	49676.4	3.4086	1.76918	6.1e-28	5.59e-27	0.707044	2.01718	54529.8	78682.6	30377	0.386069	-1.37307	3.81088e-42	1.46286e-41	17.7889	0.220666	66289.2	118514	14064.3	0.118672	-3.07495	2.07136e-147	1.47026e-146	31.282	0.12615
CJJ81176_0081_flgE-1_flagellar_hook_protein	37770.8	20912.6	54629	2.61226	1.3853	4.82e-17	2.85e-16	0.600355	0.96651	34635.8	35861.9	33409.6	0.931617	-0.102191	0.173278	0.189986	5.44951	0.391383	37087.4	54004.3	20170.4	0.373496	-1.42083	5.4507e-54	1.37983e-53	12.8264	0.542019
CJJ81176_0082_-_hypothetical_protein	230.76	118.217	343.302	2.90399	1.53804	2.73e-11	1.09e-10	0.0261333	3.07715	174.282	139.194	209.371	1.50416	0.588962	6.58306e-06	9.27683e-06	0.787455	2.21537	161.782	209.539	114.026	0.544173	-0.877862	1.77236e-06	2.21087e-06	0.875763	0.0331132
CJJ81176_0083_-_hypothetical_protein	9692.48	5663.31	13721.7	2.4229	1.27674	4.55e-19	3.05e-18	0.597697	6.92834	15174.2	21973.6	8374.75	0.381128	-1.39165	6.96748e-51	3.23005e-50	2.72601	1.07147	19274.5	33082.7	5466.3	0.165232	-2.59744	8.33461e-144	5.75788e-143	4.90531	0.124066
CJJ81176_0084_-_hypothetical_protein	213.337	31.6157	395.058	12.4956	3.64335	2.12e-43	2.77e-42	0.0106459	1.02004	207.236	172.878	241.593	1.39748	0.482824	0.000306972	0.000401015	0.218927	0.601056	145.389	260.263	30.5149	0.117247	-3.09238	1.12132e-46	2.61209e-46	0.28049	0.0217336
CJJ81176_0085_-_anion_transporter	37.2999	6.12778	68.472	11.174	3.48208	1.6e-21	1.19e-20	0.0173124	0.383019	51.9457	62.0505	41.8409	0.674303	-0.568531	0.00898818	0.0108049	0.179334	0.2103	49.6652	93.4161	5.91434	0.0633118	-3.98138	3.30155e-36	6.61773e-36	0.18995	0.0108888
CJJ81176_0086_-_anion_transporter	7.02782	1.95247	12.1032	6.19891	2.63201	1.06e-06	2.73e-06	0.106782	0.844005	14.2581	21.1205	7.39562	0.350163	-1.5139	0.000225386	0.000295289	0.0421586	0.558839	16.8336	31.7798	1.88736	0.0593886	-4.07367	2.70552e-18	4.19981e-18	0.0361375	0.0407877
CJJ81176_0087_-_2-oxoglutarate/malate_translocator	4.82545	0.907046	8.74385	9.63992	3.26902	7.75e-07	2.01e-06	0.65064	0.850817	6.82829	8.31381	5.34277	0.642638	-0.637922	0.303447	0.323486	0.183204	0.735386	6.68318	12.4968	0.869598	0.0695858	-3.84506	2.6896e-09	3.56904e-09	0.173202	0.462911
CJJ81176_0088_-_anion_transporter	5.922	0.654351	11.1896	17.1004	4.09596	7.29e-09	2.3e-08	0.00525085	0.110785	6.00027	5.16302	6.83751	1.32433	0.405258	0.4194	0.439579	0.390347	0.0982576	4.21086	7.79044	0.631283	0.081033	-3.62535	1.98347e-06	2.47081e-06	0.399371	0.00714286
CJJ81176_0089_-_2-oxoglutarate/malate_translocator	15.858	10.4484	21.2676	2.03548	1.02537	0.00594995	0.00945085	0.13117	0.286498	29.0594	45.1227	12.9961	0.288016	-1.79578	1.42648e-08	2.23683e-08	0.197562	0.144875	38.9908	67.894	10.0875	0.148578	-2.75071	7.40399e-19	1.16229e-18	0.181313	0.0558491
CJJ81176_0090_mnmA_tRNA-specific_2-thiouridylase_MnmA	11127.5	13004.4	9250.53	0.711339	-0.491391	0.00285966	0.0047512	0.279156	0.33088	4977.43	4300.32	5654.53	1.31491	0.394961	3.04792e-07	4.52433e-07	0.529727	0.486847	9508.13	6472.55	12543.7	1.93799	0.954557	9.55451e-39	1.99236e-38	0.353523	0.259287
CJJ81176_0091_-_lysine_decarboxylase_family_protein	12300.4	13823.2	10777.5	0.779669	-0.359066	0.0362243	0.050951	0.144155	1.31378	23967.6	41355.7	6579.42	0.159094	-2.65205	3.91351e-121	5.79969e-120	1.16176	0.104422	37795.3	62256.7	13333.9	0.214177	-2.22313	5.55519e-106	2.52002e-105	1.74875	0.00632173
CJJ81176_0092_-_hypothetical_protein	11283.3	6724.47	15842.1	2.35589	1.23627	1.96e-18	1.26e-17	0.79087	4.97242	9822.53	9976.45	9668.62	0.969144	-0.0452169	0.651191	0.670856	2.06488	2.30408	10751.8	15021	6482.58	0.431568	-1.21234	6.11968e-44	1.37598e-43	4.13059	0.705169
CJJ81176_0093_-_hypothetical_protein	59643.8	43943	75344.5	1.71459	0.777867	7.84e-06	1.8e-05	0.0533658	4.30382	97461.2	148906	46016.4	0.30903	-1.69418	3.73825e-51	1.74325e-50	3.95824	0.519158	133300	224209	42390.1	0.189065	-2.40304	7.10245e-90	2.7352e-89	5.89031	0.00677839
CJJ81176_0094_-_HmcD_domain-containing_protein	652.833	845.17	460.496	0.544855	-0.876055	0.000135431	0.000269964	0.25558	0.564893	884.209	1487.17	281.253	0.18912	-2.40262	2.09118e-68	1.46545e-67	0.720057	0.135945	1526.69	2238.22	815.158	0.364199	-1.4572	9.10628e-41	1.94368e-40	0.569895	0.0651125
CJJ81176_0095_-_peptidase_family_protein	193.174	217.705	168.642	0.774636	-0.368409	0.113472	0.14493	0.00480169	1.27785	145.131	187.106	103.155	0.551317	-0.859046	4.46458e-08	6.86392e-08	0.11881	1.01013	245.831	281.613	210.048	0.745874	-0.422997	0.00325503	0.00368687	0.108142	0.00946903
CJJ81176_0096_-_peptidase_family_protein	132.866	89.805	175.927	1.95899	0.970109	0.000327622	0.000616982	0.0960758	0.538535	100.746	93.883	107.609	1.1462	0.19686	0.223981	0.241766	0.133767	0.450863	113.956	141.31	86.6019	0.612852	-0.706389	0.00027689	0.000326283	0.137067	0.094887
CJJ81176_0097_fliY_flagellar_motor_switch_protein_FliY	19748	23187.6	16308.3	0.703318	-0.50775	0.00167158	0.00286966	0.274392	0.239512	7220.08	4459.29	9980.88	2.23822	1.16235	5.03162e-56	2.65224e-55	0.4055	0.76739	14543.1	6713.6	22372.7	3.33244	1.73658	3.18851e-133	1.99007e-132	0.352015	0.556162
CJJ81176_0098_fliM_flagellar_motor_switch_protein_FliM	11210.2	13369.5	9050.92	0.676983	-0.562808	0.00042559	0.000786709	0.294533	0.0491305	5005.22	4475.89	5534.55	1.23653	0.306292	0.000100195	0.000133692	0.312061	0.0586094	9817.39	6737.98	12896.8	1.91405	0.936625	3.77676e-37	7.71551e-37	0.336243	0.300282
CJJ81176_0099_fliA_flagellar_biosynthesis_sigma_factor	12487.9	9798.47	15177.2	1.54894	0.631282	4.15e-05	8.87e-05	0.121438	1.575	11344.1	13406.2	9282.02	0.692365	-0.530396	1.18073e-10	1.98397e-10	4.44333	0.746186	14818.9	20186.8	9451.12	0.468184	-1.09485	1.98219e-37	4.07701e-37	6.76061	0.0504144
CJJ81176_0100_-_hypothetical_protein	7622.57	4369.15	10876	2.48927	1.31572	1.58e-19	1.09e-18	0.175874	6.3086	15341.8	24028.8	6654.87	0.276954	-1.85228	1.57852e-80	1.35903e-79	25.3438	0.697988	20204.3	36192.7	4215.9	0.116485	-3.10178	5.02115e-184	5.25335e-183	35.1827	0.0197973
CJJ81176_0101_-_ParaA_family_ATPase	9230.74	9668.03	8793.45	0.909539	-0.136793	0.407026	0.456861	0.486371	0.0557557	5182.35	4986.65	5378.05	1.07849	0.109013	0.224521	0.242204	1.90302	0.0639292	8419.21	7508.04	9330.37	1.24272	0.313498	8.32434e-05	9.92559e-05	2.04622	0.686038
CJJ81176_0102_flhF_flagellar_biosynthesis_regulator_FlhF	15031.8	14039.3	16024.4	1.14139	0.190798	0.154124	0.190389	0.166045	0.807166	8360.57	6930.39	9790.74	1.41273	0.498481	7.32089e-11	1.24167e-10	0.998005	0.758017	11989.7	10433.8	13545.6	1.29824	0.376561	9.46e-07	1.18414e-06	1.35399	0.282673
CJJ81176_0103_folK_2-amino-4-hydroxy-6-hydroxymethyldihydropteridine_pyrophosphokinase	5390.06	5592.7	5187.41	0.927531	-0.108532	0.496337	0.544915	0.339517	0.569096	4065.35	4960.78	3169.93	0.638997	-0.646119	3.89953e-13	7.07867e-13	0.365656	0.333404	6432.22	7467.31	5397.14	0.722769	-0.468393	1.01927e-08	1.33687e-08	0.438151	0.300119
CJJ81176_0104_aroQ_3-dehydroquinate_dehydratase	23780.9	20042.4	27519.3	1.37305	0.457387	0.00703827	0.011034	0.231529	1.96531	28564.7	40291.7	16837.7	0.417894	-1.25879	5.97673e-42	2.27973e-41	0.798272	0.4713	39997.1	60651.9	19342.4	0.318908	-1.64879	6.97891e-68	2.06402e-67	1.28841	0.0828613
CJJ81176_0105_-_chlorohydrolase	6661.27	10006.2	3316.38	0.331433	-1.59321	4.86e-21	3.52e-20	1.60225	0.0315003	1403.78	780.121	2027.45	2.59889	1.37789	7.81655e-52	3.75859e-51	0.118815	0.13156	5411.91	1174.1	9649.73	8.21882	3.03893	0	0	0.0252504	1.79089
CJJ81176_0106_sppA_signal_peptide_peptidase_SppA,_36K_type	5537.55	7986.27	3088.83	0.386768	-1.37046	6.84e-17	4.03e-16	0.514363	0.247112	1221	550.053	1891.95	3.43958	1.78223	3.70335e-82	3.26617e-81	0.233008	1.73802	4266.28	828.086	7704.47	9.30394	3.21784	0	0	0.0836413	0.729732
CJJ81176_0107_-_hypothetical_protein	32490.9	47934.4	17047.4	0.35564	-1.49151	8.26e-18	5.08e-17	1.23216	0.476727	8419.82	6393.1	10446.6	1.63404	0.70844	4.22857e-21	9.6653e-21	0.0108936	2.9573	27926.6	9622.81	46230.5	4.80426	2.26431	5.62321e-225	8.41157e-224	0.00430612	1.34107
CJJ81176_0108_-_hemerythrin_family_non-heme_iron_protein	38.5027	3.7419	73.2636	19.5792	4.29125	7.76e-29	7.3e-28	0.0359706	2.38451	34.0759	23.4738	44.678	1.90331	0.928513	8.65182e-05	0.000115699	0.452947	1.93173	19.4573	35.3001	3.61455	0.102395	-3.28778	4.68089e-15	6.8658e-15	0.429412	0.0984075
CJJ81176_0109_-_hypothetical_protein	500.107	43.3769	956.837	22.0586	4.46327	1.12e-83	3.82e-82	0.0260461	4.695	379.737	175.611	583.862	3.32475	1.73324	5.45974e-49	2.43133e-48	0.217275	3.19711	153.07	264.322	41.818	0.158209	-2.6601	5.23861e-41	1.12345e-40	0.330964	0.176253
CJJ81176_0110_-_hypothetical_protein	12495.6	11718.6	13272.7	1.13262	0.179666	0.177822	0.216261	0.784705	0.839936	10465.3	12819.4	8111.3	0.632738	-0.66032	2.06044e-15	3.98e-15	0.935253	0.401043	15302.2	19295	11309.3	0.586128	-0.770713	2.65879e-21	4.32382e-21	0.913894	0.499067
CJJ81176_0111_-_iron-sulfur_cluster_binding_protein	41521.5	33553.4	49489.7	1.47495	0.56067	0.000336053	0.000630563	0.33436	1.26598	38671.1	47104.1	30238.2	0.641944	-0.639481	9.25681e-13	1.66035e-12	0.27944	0.427548	51634.5	70895.3	32373.6	0.45664	-1.13087	6.07863e-35	1.19982e-34	0.154719	0.190666
CJJ81176_0112_-_hypothetical_protein	19012.2	12949.2	25075.2	1.93643	0.953397	4.16e-11	1.64e-10	0.200952	3.59522	21105.5	26901.4	15309.6	0.569098	-0.81325	3.0429e-20	6.76699e-20	0.0806577	0.878806	26492.6	40490.9	12494.2	0.308569	-1.69634	4.50938e-74	1.43192e-73	0.06456	0.0917921
CJJ81176_0113_lctP_L-lactate_permease	34003.8	33134.4	34873.1	1.05248	0.0737865	0.89268	0.90572	0.887226	4.83419	97782.2	174168	21396.1	0.122847	-3.02506	1.44612e-113	1.93673e-112	0.266892	0.196186	147050	262147	31953.2	0.121891	-3.03634	2.25427e-122	1.25546e-121	0.154799	0.0284028
CJJ81176_0114_cdtC_cytolethal_distending_toxin,_subunit_C	3281.49	2849.69	3713.29	1.30305	0.381893	0.0119546	0.0179917	0.81827	0.189119	1998.4	1724.27	2272.54	1.31797	0.398318	2.04129e-05	2.82808e-05	0.46016	0.26969	2671.44	2595.02	2747.86	1.0589	0.0825626	0.437099	0.447229	0.420194	0.925739
CJJ81176_0115_cdtB_cytolethal_distending_toxin,_subunit_B	9453.85	7810.86	11096.8	1.42069	0.506595	0.000629197	0.00113975	0.168214	0.190621	5937.76	5084.37	6791.14	1.33569	0.417584	1.62912e-07	2.4403e-07	0.126992	0.27366	7593.46	7652.8	7534.11	0.98449	-0.022552	0.725986	0.732052	0.140435	0.1864
CJJ81176_0116_cdtA_cytolethal_distending_toxin,_subunit_A	10067.5	10235.1	9899.96	0.967257	-0.0480294	0.622136	0.66214	0.50354	0.542144	6288.39	6515.32	6061.46	0.930339	-0.104172	0.14626	0.161242	0.554644	0.631929	9840.63	9805.99	9875.27	1.00706	0.010156	0.990214	0.991309	0.409553	0.509311
CJJ81176_0117_-_hypothetical_protein	410.302	179.757	640.847	3.56507	1.83393	7.23e-19	4.78e-18	0.112895	22.7484	210.339	31.543	389.136	12.3367	3.62488	4.16303e-115	5.78982e-114	0.594273	27.5668	110.411	47.4088	173.413	3.65782	1.87098	1.42442e-20	2.29992e-20	1.05395	0.633894
CJJ81176_0118_cydA_cytochrome_d_ubiquinol_oxidase,_subunit_I	12081.1	5721.36	18440.8	3.22316	1.68847	4.34e-34	4.9e-33	0.0741616	6.84854	6002.65	740.182	11265.1	15.2194	3.92784	0	0	0.0643852	9.2693	3317.73	1114.05	5521.42	4.95619	2.30923	8.81594e-170	7.82199e-169	0.279221	1.2007
CJJ81176_0119_cydB_cytochrome_d_ubiquinol_oxidase,_subunit_II	7481.1	3959.22	11003	2.77908	1.47461	2.01e-28	1.86e-27	0.929983	5.37066	3548.49	374.472	6722.51	17.952	4.16607	0	0	0.142876	8.12673	2193.48	563.83	3823.12	6.78063	2.76142	4.29324e-203	5.32244e-202	0.55196	8.21907
CJJ81176_0120_-_aspartate_racemase,_putative	4311.35	5404.15	3218.55	0.595569	-0.74766	1.14e-06	2.92e-06	3.66812	0.738175	1724.64	1477.02	1972.27	1.3353	0.417167	1.18276e-05	1.65384e-05	0.211077	1.78503	3720.63	2223.5	5217.77	2.34665	1.2306	1.04615e-50	2.55193e-50	0.198222	5.0039
CJJ81176_0121_ung_uracil-DNA_glycosylase	3176.76	3641.09	2712.43	0.744949	-0.424786	0.00458611	0.00741496	3.26504	0.605697	2272.53	2883.66	1661.4	0.576145	-0.795497	2.56708e-16	5.05035e-16	0.14149	0.531823	3928.1	4340.58	3515.62	0.809942	-0.304109	0.000365471	0.000429268	0.166423	2.42463
CJJ81176_0122_aspA_aspartate_ammonia-lyase	250643	317399	183886	0.579353	-0.787485	0.000176036	0.000344443	6.76592	0.56431	62148.6	11939.6	112358	9.41051	3.23427	0	0	0.0104044	3.03861	161866	17973.5	305759	17.0116	4.08845	0	0	0.00437848	15.049
CJJ81176_0123_dcuA_anaerobic_C4-dicarboxylate_transporter	148073	170832	125315	0.733553	-0.447026	0.0368122	0.0517377	8.46803	0.560044	41821.2	7056.74	76585.6	10.8528	3.44	0	0	0.00228292	2.37368	87571.8	10621.7	164522	15.4892	3.95319	0	0	0.00114257	23.0691
CJJ81176_0124_-_putative_lipoprotein	21946.2	18953	24939.4	1.31586	0.396003	0.00613244	0.00971507	0.137007	0.555524	11761.6	8270.87	15252.3	1.84409	0.882911	6.97456e-34	2.20516e-33	0.163698	0.704582	15368.3	12448.6	18288.1	1.4691	0.55493	4.35324e-14	6.29342e-14	0.151098	0.348986
CJJ81176_0125_-_putative_lipoprotein	5340.74	4762.17	5919.31	1.24299	0.31381	0.024345	0.0349223	1.09555	0.708378	2493.43	1364.48	3622.38	2.65477	1.40859	2.79223e-64	1.72889e-63	0.205283	1.29495	3325.2	2053.38	4597.01	2.23875	1.1627	4.87382e-44	1.09722e-43	0.151833	2.73649
CJJ81176_0126_-_putative_lipoprotein	21983.9	22874.2	21093.5	0.922153	-0.116922	0.497906	0.546305	2.3844	0.288459	8767.68	4628.94	12906.4	2.7882	1.47933	1.91825e-94	2.02818e-93	0.0929649	0.769804	14526.6	6967.32	22085.9	3.16992	1.66445	9.51361e-123	5.3147e-122	0.0750995	5.86959
CJJ81176_0127_-_hypothetical_protein	17951.9	18482	17421.8	0.942638	-0.0852248	0.622001	0.66214	2.52298	1.55057	6248.02	1829.66	10666.4	5.8297	2.54342	4.67452e-266	1.6253e-264	0.0757386	4.60255	10298.9	2754	17843.7	6.47922	2.69582	2.43187e-305	8.15125e-304	0.0659565	8.44713
CJJ81176_0128_-_hypothetical_protein	16531.8	19547.2	13516.5	0.691479	-0.532242	0.000892564	0.00159128	5.02994	1.06425	4929.19	1582.31	8276.07	5.23039	2.38692	2.96378e-222	7.88017e-221	0.0838293	4.10618	10628.9	2382.13	18875.7	7.92387	2.98621	0	0	0.0673923	12.9047
CJJ81176_0129_rplU_50S_ribosomal_protein_L21	64472.7	48671.6	80273.8	1.64929	0.721848	3.62e-05	7.78e-05	0.126574	0.294615	158177	267256	49098.5	0.183714	-2.44447	8.35299e-79	7.02428e-78	0.545906	0.0176157	224598	402225	46971	0.116778	-3.09816	6.05241e-115	3.08588e-114	0.263142	0.0104085
CJJ81176_0130_rpmA_50S_ribosomal_protein_L27	29320.5	23405.9	35235.2	1.5054	0.590147	0.0003	0.000567925	0.284767	0.562283	77766.1	133988	21544.1	0.160791	-2.63674	1.78903e-97	1.9844e-96	3.31277	0.0227609	112130	201677	22583.2	0.111977	-3.15873	1.60553e-134	1.01609e-133	3.51867	0.0137352
CJJ81176_0131_obgE_GTPase_ObgE	3534.3	3036.51	4032.08	1.32786	0.409108	0.00256776	0.00430582	2.81951	0.103042	2777.78	3090.32	2465.25	0.797731	-0.326025	0.000531233	0.000687031	0.918868	0.0392348	3789.07	4650.59	2927.55	0.6295	-0.667722	8.78876e-14	1.26351e-13	0.728628	2.22122
CJJ81176_0132_proB_gamma-glutamyl_kinase	4490.12	4355.22	4625.02	1.06195	0.0867144	0.546303	0.590439	0.939653	0.204673	3633.18	4438.73	2827.62	0.637034	-0.650558	4.19955e-13	7.60801e-13	1.01672	0.0992648	5443.01	6682.15	4203.87	0.629119	-0.668596	2.4024e-15	3.53811e-15	1.25561	0.734472
CJJ81176_0133_fmt_methionyl-tRNA_formyltransferase	2910.26	2851.48	2969.05	1.04123	0.0582891	0.446602	0.496653	2.88441	2.05361	1438	1063.92	1812.09	1.70321	0.76826	2.21101e-16	4.35932e-16	0.387384	2.61153	2174.9	1601.2	2748.6	1.71659	0.779542	2.44244e-17	3.72123e-17	0.331191	3.87526
CJJ81176_0134_-_biotin--protein_ligase	4764.39	5134.12	4394.67	0.855974	-0.22436	0.161422	0.198453	0.143824	0.418727	8476.56	14267.4	2685.74	0.188243	-2.40933	1.96558e-113	2.61307e-112	0.688593	0.0517072	13213.3	21473.4	4953.21	0.230667	-2.11612	2.35975e-110	1.12104e-109	0.3698	0.01575
CJJ81176_0135_-_ParA_family_chromosome_partitioning_ATPase	19332.9	15919.8	22746	1.42878	0.514787	0.00069781	0.00125773	0.103166	0.550447	26294.5	38685.9	13903.1	0.359385	-1.4764	1.13257e-53	5.64102e-53	0.337647	0.0785192	36793.3	58231.1	15355.6	0.263701	-1.92303	4.90122e-87	1.81415e-86	0.536769	0.0136651
CJJ81176_0136_-_ParB_family_chromosome_partitioning_protein	8368.86	8137.8	8599.92	1.05679	0.0796852	0.521885	0.567103	0.0894844	0.097252	8311.61	11365.5	5257.68	0.462598	-1.11217	7.96476e-36	2.63742e-35	0.804494	0.0206669	12477.7	17105.5	7849.97	0.458915	-1.1237	6.34663e-40	1.33886e-39	0.517786	0.0181591
CJJ81176_0137_-_F0F1_ATP_synthase_subunit_B'	34487.4	27771	41203.9	1.48371	0.569206	0.000290363	0.000552577	0.0178534	0.234093	44219.6	63251.9	25187.4	0.398208	-1.32841	2.982e-42	1.15202e-41	2.06851	0.0272683	61005.2	95218.1	26792.3	0.281378	-1.82942	5.34502e-74	1.68839e-73	2.94819	0.00507886
CJJ81176_0138_-_F0F1_ATP_synthase_subunit_B	23657.4	20619.5	26695.3	1.29466	0.372576	0.0150337	0.0224573	0.173315	0.364894	18893.1	21447.5	16338.7	0.761799	-0.392517	1.47159e-06	2.13021e-06	0.123337	0.265661	26089.3	32284.3	19894.3	0.616224	-0.698474	2.39869e-17	3.65765e-17	0.315367	0.138193
CJJ81176_0139_atpH_F0F1_ATP_synthase_subunit_delta	9946.92	8051.55	11842.3	1.47081	0.556609	8.14e-05	0.00016821	0.404316	0.545122	5857.05	4466.4	7247.7	1.62272	0.698413	7.6211e-20	1.66614e-19	0.249066	0.700662	7244.97	6722	7767.94	1.1556	0.208643	0.00798075	0.00892779	0.184563	0.752018
CJJ81176_0140_atpA_F0F1_ATP_synthase_subunit_alpha	57848.3	50463.9	65232.6	1.29266	0.370343	0.0345484	0.0487075	0.451985	1.2963	35511.8	31069.7	39953.9	1.28594	0.362829	4.64637e-06	6.58874e-06	0.198634	1.43076	47713.7	46765.5	48661.9	1.04055	0.0573485	0.431624	0.441877	0.257954	0.518771
CJJ81176_0141_atpG_F0F1_ATP_synthase_subunit_gamma	38320.6	37028.8	39612.3	1.06977	0.0973016	0.552731	0.596315	0.175673	0.876071	19875.2	15494.7	24255.6	1.56542	0.646546	1.18731e-17	2.42286e-17	0.00293755	1.40945	29528.1	23322.9	35733.4	1.53212	0.615528	2.31718e-16	3.46619e-16	0.0360613	0.388217
CJJ81176_0142_atpD_F0F1_ATP_synthase_subunit_beta	93825.2	82314.8	105336	1.27967	0.355767	0.0501374	0.0685971	0.118558	1.54425	49725.8	34934.9	64516.6	1.84676	0.884998	9.73967e-29	2.68435e-28	0.0485325	2.25762	65994.1	52584.3	79403.8	1.51003	0.594575	9.47382e-14	1.36092e-13	0.0843112	0.200673
CJJ81176_0143_atpC_F0F1_ATP_synthase_subunit_epsilon	9711.36	9228.08	10194.6	1.10474	0.14371	0.338157	0.388741	0.165156	1.78819	4860.22	3475.76	6244.68	1.79664	0.845298	7.91186e-27	2.08522e-26	0.347021	2.79776	7066.66	5231.96	8901.37	1.70135	0.766676	4.88817e-23	8.18464e-23	0.40252	0.216988
CJJ81176_0144_-_MotA/TolQ/ExbB_proton_channel_family_protein	7550.05	8347.24	6752.87	0.808994	-0.305798	0.0570701	0.0770894	0.144025	1.45665	3019.93	1904.2	4135.65	2.17186	1.11893	1.6096e-43	6.43839e-43	0.229652	3.41624	5459.25	2866.53	8051.97	2.80896	1.49004	1.02534e-83	3.59664e-83	0.229845	0.159458
CJJ81176_0145_-_TonB_system_transport_protein_ExbD,_putative	3463.39	4240.22	2686.55	0.633589	-0.658381	6.69e-05	0.000139318	0.335288	1.17465	1132.4	619.049	1645.75	2.65851	1.41062	2.27381e-50	1.04341e-49	0.182988	3.62593	2510.9	931.569	4090.23	4.39069	2.13445	4.13382e-131	2.51081e-130	0.0785327	0.425262
CJJ81176_0146_-_TonB_domain-containing_protein	7415.38	6485.61	8345.15	1.28672	0.363696	0.00804691	0.0124531	0.497263	0.468757	6935.88	8772.03	5099.73	0.581362	-0.782491	2.67393e-19	5.74847e-19	0.304477	0.166381	9728.77	13202.4	6255.14	0.473789	-1.07768	2.29806e-36	4.61141e-36	0.116192	0.205056
CJJ81176_0147_tolB_translocation_protein_TolB	19260.6	16487.8	22033.5	1.33635	0.418298	0.00647233	0.0102177	0.195028	0.170255	15876.2	18268.7	13483.6	0.738074	-0.438163	9.33898e-08	1.41296e-07	0.35549	0.140433	21699.2	27495.3	15903.2	0.578397	-0.789868	2.13194e-21	3.47015e-21	0.169591	0.101674
CJJ81176_0148_-_peptidoglycan-associated_lipoprotein_Omp18	112973	175991	49955.7	0.283853	-1.81678	5.92e-20	4.19e-19	0.531983	0.0433182	47495.6	64419.7	30571.5	0.474567	-1.07532	9.24128e-29	2.55088e-28	0.394832	0.117492	133388	96961.8	169815	1.75136	0.808474	7.23199e-21	1.17083e-20	0.0801059	0.389527
CJJ81176_0149_-_hypothetical_protein	36082.1	44004.7	28159.6	0.639922	-0.644032	0.000161814	0.000318341	0.280777	0.469422	17512.1	17779.1	17245	0.969959	-0.0440047	0.509641	0.530779	0.178727	0.889371	34609.5	26760.5	42458.6	1.58661	0.665951	1.97585e-18	3.08035e-18	0.093435	0.322706
CJJ81176_0150_slyD_FKBP-type_peptidyl-prolyl_cis-trans_isomerase_SlyD	20887.2	22742.9	19031.6	0.836811	-0.257026	0.11828	0.150644	0.263096	1.13891	9358.2	7061.94	11654.5	1.65032	0.722746	1.74299e-22	4.14648e-22	0.169237	2.29022	16282.3	10628.8	21935.9	2.06382	1.04532	6.77634e-48	1.59495e-47	0.0752324	0.284421
CJJ81176_0151_fabD_malonyl_CoA-acyl_carrier_protein_transacylase	12669	15467.1	9870.87	0.638185	-0.647952	8.35e-05	0.000172015	1.89966	0.263812	4626.72	3215.93	6037.5	1.87737	0.908714	1.91022e-31	5.61573e-31	0.419024	0.665022	9877.42	4841.67	14913.2	3.08017	1.62301	6.36755e-111	3.06523e-110	0.352616	2.56067
CJJ81176_0152_mtnA_5'-methylthioadenosine/S-adenosylhomocysteine_nucleosidase	10462	10977.5	9946.53	0.906082	-0.142287	0.395483	0.44604	1.38523	1.42721	4666.48	3240.39	6092.58	1.8802	0.910888	3.25845e-32	9.75378e-32	1.93526	2.73276	7732.37	4879.56	10585.2	2.16929	1.11722	4.86765e-51	1.19545e-50	1.96227	2.11134
CJJ81176_0153_-_PP-loop_family_protein	7387.12	7426.53	7347.72	0.989388	-0.0153912	0.953942	0.960323	1.32927	1.10086	3266.07	2031.59	4500.56	2.2153	1.1475	9.42353e-46	3.9901e-45	0.538079	2.25482	5109.9	3058.82	7160.97	2.34109	1.22718	2.94193e-55	7.54234e-55	0.641876	2.19079
CJJ81176_0154_-_pyrazinamidase/nicotinamidase,_putative	2676.43	2895.97	2456.89	0.84838	-0.237217	0.207221	0.248665	2.46354	1.39524	954.445	404.219	1504.67	3.72241	1.89624	3.06806e-85	2.87412e-84	0.59476	3.58723	1700.48	608.774	2792.19	4.58658	2.19742	1.98881e-121	1.09415e-120	0.540798	4.02625
CJJ81176_0155_-_putative_recombination_protein_RecO	963.474	1019.11	907.84	0.890818	-0.166797	0.533366	0.578187	6.91081	0.85016	373.234	190.336	556.132	2.92184	1.54688	5.47346e-40	1.99516e-39	0.426748	1.96857	634.184	286.648	981.72	3.42483	1.77603	6.81806e-55	1.73813e-54	0.443827	10.9683
CJJ81176_0156_-_putative_metalloprotease	1303.08	1609.99	996.161	0.618737	-0.692602	0.000985247	0.00173935	1.81753	1.23488	399.397	188.915	609.878	3.22831	1.69078	1.08017e-47	4.71725e-47	0.250727	3.9741	918.291	284.285	1552.3	5.46035	2.44899	8.11602e-114	4.09192e-113	0.148877	2.39818
CJJ81176_0157_-_hypothetical_protein	16742.3	8429.02	25055.6	2.97254	1.5717	1.08e-25	9.12e-25	0.514507	0.992177	12359.1	9400.6	15317.5	1.62942	0.704357	5.21978e-21	1.18858e-20	1.86831	0.587068	11144.4	14154.6	8134.21	0.574668	-0.7992	5.62965e-22	9.27176e-22	5.0072	1.18725
CJJ81176_0158_dusB_tRNA-dihydrouridine_synthase_B	1950.89	2360.71	1541.06	0.652795	-0.615298	0.000885158	0.00157964	3.17199	0.303995	921.383	899.613	943.152	1.0484	0.068186	0.430292	0.450474	0.34908	0.522986	1815.02	1354.28	2275.76	1.68042	0.748818	3.86364e-16	5.76519e-16	0.334216	3.07848
CJJ81176_0159_-_hypothetical_protein	5247.6	5841.73	4653.47	0.79659	-0.32809	0.0484374	0.0665738	1.21009	0.957601	2166.52	1483.59	2849.45	1.92065	0.941593	1.80203e-27	4.8628e-27	0.0249186	2.16867	3934.27	2233.15	5635.39	2.52352	1.33544	1.5051e-60	4.04789e-60	0.0342139	1.83381
CJJ81176_0160_-_dnaK_suppressor_protein,_putative	1880.61	2030.64	1730.59	0.852239	-0.23067	0.240791	0.284413	2.30461	0.574168	927.429	795.34	1059.52	1.33216	0.413765	2.07413e-05	2.86919e-05	0.753766	0.920715	1577.6	1197.48	1957.71	1.63485	0.70916	3.43024e-14	4.97495e-14	0.783221	2.55555
CJJ81176_0161_-_hypothetical_protein	2071.32	2264.04	1878.61	0.829762	-0.269231	0.145959	0.18192	1.29491	0.211165	1409.43	1669.42	1149.44	0.688528	-0.538414	8.51825e-08	1.29095e-07	0.482865	0.205233	2347.89	2512.77	2183.01	0.868768	-0.202956	0.0189905	0.0209718	0.438105	0.904787
CJJ81176_0162_accD_acetyl-CoA_carboxylase_subunit_beta	12142.2	11692	12592.3	1.077	0.107016	0.38677	0.437387	0.180843	0.506819	15195.5	22696.3	7694.7	0.339029	-1.56052	2.63272e-60	1.5111e-59	0.973514	0.0929249	22718.4	34159.1	11277.6	0.330148	-1.59882	3.01432e-68	8.94412e-68	0.647771	0.0269667
CJJ81176_0163_-_inositol_monophosphatase_family_protein	1592.35	1644.07	1540.63	0.937078	-0.0937594	0.794706	0.817334	0.912246	0.368483	742.94	544.181	941.699	1.73049	0.791179	7.83746e-15	1.4869e-14	1.07195	0.507462	1202.51	819.547	1585.47	1.93456	0.952008	7.53378e-22	1.23965e-21	1.14575	1.1093
CJJ81176_0164_-_OMP85_family_outer_membrane_protein	42196.8	42751.6	41642	0.974045	-0.037939	0.930749	0.940645	0.103742	0.107495	22642.4	19824.9	25459.9	1.28424	0.360914	2.31052e-06	3.32333e-06	0.140448	0.0857536	35547.7	29842.5	41253	1.38236	0.467133	7.71901e-10	1.03492e-09	0.239799	0.206817
CJJ81176_0165_tyrA_prephenate_dehydrogenase	6122.7	5199.3	7046.11	1.3552	0.438508	0.0013159	0.00228512	0.363201	0.823775	4825.89	5346.95	4304.82	0.805097	-0.312765	0.000100107	0.000133673	2.08679	0.425312	6532.1	8047.2	5016.99	0.623445	-0.681666	6.8464e-17	1.03267e-16	2.10904	0.338389
CJJ81176_0166_-_M24/M37_family_peptidase	24931.4	31371.3	18491.5	0.58944	-0.762583	2.55e-06	6.29e-06	0.00934149	0.257	12628	13936.3	11319.6	0.812234	-0.300033	0.000126661	0.000167891	0.321241	0.456372	25620.6	20975.2	30266.1	1.44294	0.529015	2.35704e-12	3.3123e-12	0.0967885	0.0175173
CJJ81176_0167_lpxC_UDP-3-O-[3-hydroxymyristoyl]_N-acetylglucosamine_deacetylase	15715.6	19710.8	11720.4	0.594615	-0.749971	2.95e-06	7.15e-06	0.122429	0.14045	5914.15	4654.63	7173.67	1.54119	0.624044	3.15569e-16	6.18816e-16	0.456421	0.452622	13009.5	7005.47	19013.5	2.7141	1.44047	4.82812e-91	1.88745e-90	0.207336	0.086033
CJJ81176_0168_-_hypothetical_protein	1387.87	1988.4	787.34	0.395966	-1.33655	1.43e-10	5.41e-10	6.54679	0.194169	384.731	288.584	480.878	1.66634	0.736682	1.74865e-10	2.92737e-10	0.54305	0.583324	1175.41	434.581	1916.24	4.4094	2.14058	9.53573e-101	4.09968e-100	0.34468	7.2231
CJJ81176_0169_thrB_homoserine_kinase	3092.5	2661.67	3523.33	1.32373	0.40461	0.00191267	0.00327421	4.82058	1.57413	2024.81	1898.36	2151.25	1.13321	0.180421	0.0366376	0.0421647	0.0959696	1.19829	2711.18	2857.23	2565.13	0.897769	-0.155583	0.0814255	0.0877263	0.06227	5.33905
CJJ81176_0170_-_hypothetical_protein	4601.21	4570.95	4631.47	1.01324	0.0189755	0.874408	0.888178	0.0937368	1.29425	3720.1	4610.64	2829.57	0.613704	-0.704384	5.90369e-15	1.12832e-14	0.904105	0.71531	5675.25	6940.9	4409.61	0.635307	-0.654473	6.74019e-15	9.84644e-15	1.1243	0.0489668
CJJ81176_0171_infB_translation_initiation_factor_IF-2	32877.1	38652.1	27102.1	0.701181	-0.512141	0.00279312	0.00464491	0.1595	0.0113973	16483.9	16389.4	16578.3	1.01152	0.0165301	0.865022	0.873233	0.224012	0.0358847	30982.3	24667.1	37297.6	1.51204	0.596494	2.63071e-15	3.86492e-15	0.0530915	0.242712
CJJ81176_0172_rbfA_ribosome-binding_factor_A	2292.89	3332.85	1252.94	0.375936	-1.41144	6.2e-15	3.29e-14	0.212543	0.0636789	864.998	963.109	766.886	0.796261	-0.328687	0.00137732	0.00173654	0.483793	0.185511	2332.66	1449.41	3215.91	2.21877	1.14976	6.60763e-38	1.36997e-37	0.226286	0.300413
CJJ81176_0173_-_hypothetical_protein	1542.93	2206.84	879.021	0.398317	-1.32801	2.6e-11	1.04e-10	1.39264	0.105066	471.022	403.938	538.106	1.33215	0.413757	0.000203161	0.000266943	0.0864236	0.408928	1368.19	607.968	2128.41	3.50086	1.80771	5.79492e-78	1.9036e-77	0.0410298	1.41113
CJJ81176_0174_-_McrBC_restriction_endonuclease_system,_McrB_subunit,_putative	5982.66	5899.59	6065.72	1.02816	0.0400646	0.639979	0.67789	0.545669	0.128239	3140	2571.52	3708.48	1.44213	0.528205	3.22463e-10	5.35858e-10	0.144751	0.117422	4780.85	3870.27	5691.44	1.47056	0.556361	9.65538e-12	1.34329e-11	0.0748694	0.759964
CJJ81176_0175_-_hypothetical_protein	403.561	371.365	435.758	1.1734	0.23069	0.190009	0.229844	0.903567	0.641423	184.626	103.081	266.172	2.58216	1.36858	5.67824e-23	1.36519e-22	0.178556	0.851534	256.593	155.133	358.052	2.30803	1.20666	2.20052e-17	3.36397e-17	0.169737	1.49655
CJJ81176_0176_-_hypothetical_protein	596.108	719.873	472.344	0.656149	-0.607905	0.0209847	0.0306373	0.32471	0.97648	302.625	317.057	288.193	0.908965	-0.137704	0.269148	0.288452	0.365317	1.19634	585.897	477.32	694.474	1.45494	0.540964	6.86292e-06	8.41021e-06	0.365188	0.316129
CJJ81176_0177_-_cation_ABC_transporter,_permease_protein	1111.4	1690.78	532.016	0.314658	-1.66814	3.46e-14	1.72e-13	2.33091	0.0852977	335.375	345.097	325.653	0.943657	-0.083665	0.494123	0.51521	0.129396	0.331389	1074.82	519.542	1630.09	3.13755	1.64964	1.55587e-59	4.14136e-59	0.10939	2.09853
CJJ81176_0178_-_cation_ABC_transporter,_ATP-binding_protein	3123.35	3650.62	2596.07	0.711132	-0.491811	0.00261455	0.0043721	3.17279	0.711559	1726.61	1862.91	1590.31	0.853671	-0.228248	0.0158486	0.0188515	0.067149	0.970586	3161.83	2804.24	3519.41	1.25503	0.327727	0.000191218	0.00022636	0.111569	2.6735
CJJ81176_0179_-_cation_ABC_transporter,_periplasmic_cation-binding_protein	18120.9	17625.4	18616.4	1.05623	0.0789175	0.76143	0.785795	0.0412109	1.29728	15816.4	20228.9	11403.9	0.563745	-0.826886	8.57254e-23	2.05287e-22	0.880186	0.700808	23726.4	30447	17005.7	0.558536	-0.840278	3.38548e-24	5.79727e-24	0.777701	0.0344842
CJJ81176_0180_-_methyl-accepting_chemotaxis_protein	62749.3	49476.8	76021.8	1.53651	0.619661	0.000267981	0.000512683	0.130017	0.0928692	68524.3	90561.8	46486.8	0.513316	-0.962082	4.69315e-23	1.13136e-22	0.587008	0.0179586	92023.3	136316	47730.9	0.35015	-1.51396	4.7692e-50	1.14486e-49	0.826668	0.0489765
CJJ81176_0181_-_hypothetical_protein	1972.98	876.5	3069.45	3.50194	1.80815	5.23e-31	5.13e-30	0.261307	0.139105	1459.22	1041.3	1877.14	1.80269	0.850149	9.77237e-21	2.2058e-20	0.358449	0.0932431	1206.32	1567.53	845.111	0.539135	-0.891281	1.47819e-15	2.18411e-15	0.665721	0.429914
CJJ81176_0182_trxB_thioredoxin-disulfide_reductase	30600.7	8127.04	53074.4	6.5306	2.70722	6.36e-64	1.55e-62	0.0148227	8.58322	22665.5	12802.2	32528.8	2.54087	1.34532	4.79561e-74	3.67393e-73	0.314458	5.9656	13556.7	19272.5	7840.88	0.406842	-1.29746	8.7449e-51	2.13607e-50	2.15846	0.0858914
CJJ81176_0183_trx_thioredoxin	65871.7	24737.9	107006	4.32558	2.11289	1.75e-34	1.99e-33	0.0146706	1.45941	88445	111430	65460	0.587453	-0.767453	4.95514e-15	9.4803e-15	0.00170474	0.296385	95793.8	167725	23862.4	0.142271	-2.81329	5.18834e-122	2.88064e-121	0.0899378	0.00423079
CJJ81176_0184_-_hypothetical_protein	818.888	975.11	662.665	0.67958	-0.557285	0.00915244	0.0139724	0.0373742	0.157547	361.173	316.627	405.718	1.28137	0.357691	0.00365885	0.00448488	0.0424403	0.345728	708.627	476.538	940.716	1.97406	0.981168	8.43766e-19	1.32341e-18	0.0193138	0.0399585
CJJ81176_0185_hom_homoserine_dehydrogenase	9168.91	12889.1	5448.69	0.422735	-1.24217	3.27e-14	1.64e-13	0.605976	0.347531	2663.1	1990.04	3336.16	1.67643	0.745394	1.42305e-18	2.98824e-18	0.180076	1.50511	7716.41	2994.96	12437.9	4.15293	2.05413	2.60956e-169	2.29286e-168	0.0404204	1.02744
CJJ81176_0186_-_aspartate_aminotransferase	12526.1	14346.1	10706.2	0.746282	-0.422206	0.00736032	0.0114989	0.160439	0.516727	6334.47	6114.53	6554.41	1.07194	0.100224	0.175414	0.191978	0.577877	0.836001	11521.8	9204.66	13838.9	1.50346	0.588291	1.12082e-15	1.65742e-15	0.592862	0.128841
CJJ81176_0187_-_hypothetical_protein	6465.24	7462.37	5468.11	0.732758	-0.448592	0.00264857	0.0044249	0.438922	0.645945	4361.35	5373.21	3349.49	0.623368	-0.681844	1.60518e-13	2.95537e-13	2.18415	0.634277	7642.46	8087.53	7197.39	0.889937	-0.168225	0.0641962	0.0695363	1.78067	0.201268
CJJ81176_0188_-_hypothetical_protein	18253.1	19974.8	16531.3	0.827609	-0.272978	0.0752707	0.0995889	0.0560269	0.336716	13653	17185.5	10120.5	0.588897	-0.763912	6.05473e-20	1.33175e-19	0.860003	0.281917	22567.3	25865.5	19269	0.744967	-0.424752	5.91649e-08	7.6656e-08	0.56886	0.0147996
CJJ81176_0189_-_RNA_methyltransferase	14550.5	18471.7	10629.3	0.575435	-0.797276	2.64e-07	7.33e-07	0.488006	1.01356	21638.7	36773.9	6503.64	0.176855	-2.49936	1.53988e-117	2.22729e-116	2.06457	0.166327	36580.8	55345.8	17815.8	0.3219	-1.63532	1.7991e-68	5.36469e-68	1.25338	0.0407254
CJJ81176_0190_-_tetrapyrrole_methylase_family_protein	4440.51	3454.53	5426.49	1.57083	0.651531	6.06e-07	1.6e-06	3.35348	1.30498	3060.22	2805.4	3315.05	1.18167	0.240822	0.00305642	0.00376687	0.252575	0.908264	3776.39	4222.45	3330.33	0.788721	-0.342413	9.36983e-05	0.000111502	0.253176	3.96722
CJJ81176_0191_rpmE_50S_ribosomal_protein_L31	9561.68	6902.46	12220.9	1.77051	0.824166	4.94e-10	1.78e-09	2.27047	2.77869	7994.56	8527.29	7461.83	0.875053	-0.192558	0.0304235	0.0352827	0.724914	1.39662	9744.71	12834.4	6655.03	0.518531	-0.947498	9.08558e-29	1.64449e-28	0.810066	1.84903
CJJ81176_0192_-_16S_ribosomal_RNA_methyltransferase_RsmE	1288.95	1888.45	689.463	0.365095	-1.45366	5.08e-12	2.17e-11	0.469723	0.0903694	278.501	135.282	421.72	3.11733	1.64031	1.03727e-37	3.61346e-37	0.270094	0.506552	1012.5	203.678	1821.33	8.94222	3.16063	1.81819e-181	1.85928e-180	0.118566	0.450686
CJJ81176_0193_-_hypothetical_protein	2990.62	4040.51	1940.73	0.480319	-1.05794	1.26e-09	4.29e-09	0.406638	0.192611	920.565	654.39	1186.74	1.81351	0.858783	4.74128e-18	9.81927e-18	0.0608468	0.580341	2441.22	984.887	3897.56	3.95737	1.98454	1.15916e-112	5.73244e-112	0.0174314	0.429505
CJJ81176_0194_-_cytochrome_c_family_protein	4473.57	4884.41	4062.73	0.831774	-0.265737	0.112332	0.143677	0.531678	0.416003	1511.26	538.644	2483.87	4.61134	2.20519	2.38749e-132	3.88881e-131	0.175463	1.09622	2762.4	811.024	4713.78	5.81213	2.53907	9.40374e-188	1.01921e-186	0.165875	1.3927
CJJ81176_0195_-_6-pyruvoyl_tetrahydrobiopterin_synthase-like_protein	6846.3	7107.53	6585.08	0.926494	-0.110146	0.466237	0.514685	0.673808	0.423212	3314.92	2603.86	4025.97	1.54615	0.628684	7.22254e-14	1.34622e-13	0.252533	0.599145	5386.96	3919.46	6854.46	1.74883	0.806387	4.23768e-24	7.22922e-24	0.257529	0.791391
CJJ81176_0196_-_radical_SAM_domain-containing_protein	2006.2	2572.69	1439.7	0.55961	-0.837506	5.64e-06	1.33e-05	1.15917	0.0471139	623.327	366.441	880.212	2.40205	1.26427	3.10927e-33	9.67566e-33	0.055283	0.0921833	1516.29	551.529	2481.06	4.4985	2.16945	1.37628e-112	6.78765e-112	0.0264505	1.37867
CJJ81176_0197_moaA_molybdenum_cofactor_biosynthesis_protein_A	5261.99	6609.29	3914.69	0.592301	-0.755597	2.22e-06	5.53e-06	0.03632	0.158235	1612.99	830.639	2395.34	2.88374	1.52794	9.8299e-66	6.32472e-65	0.304032	0.638587	3813.09	1249.9	6376.28	5.10145	2.35091	2.27976e-181	2.31818e-180	0.125917	0.0617407
CJJ81176_0198_-_hypothetical_protein	6437.05	7971.27	4902.84	0.615064	-0.701192	7.11e-06	1.66e-05	0.328384	0.0623262	2385.4	1770.74	3000.06	1.69424	0.760641	7.69869e-19	1.63371e-18	0.342336	0.23145	5178.4	2664.76	7692.03	2.88658	1.52936	3.26515e-86	1.2012e-85	0.143101	0.650442
CJJ81176_0199_-_hypothetical_protein	956.139	1005.13	907.153	0.902528	-0.147957	0.367727	0.419529	0.384007	1.36634	532.981	510.452	555.51	1.08827	0.122036	0.336882	0.357242	0.0488581	1.71631	868.83	768.253	969.407	1.26183	0.335521	0.00208642	0.00238561	0.0178906	0.361121
CJJ81176_0200_ubiA_prenyltransferase	5533.15	5133.37	5932.94	1.15576	0.208841	0.176002	0.214665	0.28919	0.328705	4038.64	4448.96	3628.32	0.815542	-0.294168	0.000666331	0.000858067	0.767214	0.235753	5823.35	6695.25	4951.44	0.739545	-0.43529	2.18853e-07	2.77981e-07	0.50562	0.193636
CJJ81176_0201_miaA_tRNA_delta(2)-isopentenylpyrophosphate_transferase	2336.5	2674.71	1998.29	0.747106	-0.420615	0.0140605	0.0210907	0.219454	0.103751	1950.38	2679.06	1221.7	0.456017	-1.13284	2.93886e-27	7.8718e-27	0.824743	0.0465168	3306.35	4031.65	2581.06	0.640199	-0.643408	1.04453e-12	1.47819e-12	0.497252	0.177345
CJJ81176_0202_-_hypothetical_protein	189.464	133.298	245.631	1.84273	0.881842	0.000197373	0.000383699	0.890816	0.345436	123.159	96.2208	150.098	1.55993	0.641484	5.19309e-05	7.02778e-05	0.0243341	0.27736	136.639	144.841	128.437	0.886743	-0.173412	0.296526	0.306692	0.0323137	1.24798
CJJ81176_0204_-_hypothetical_protein	70130.9	117165	23096.4	0.197127	-2.3428	7.09e-32	7.15e-31	0.819267	0.0133311	25825.2	37530.2	14120.2	0.376235	-1.41029	1.37893e-51	6.54358e-51	6.80156	0.0232155	84747	56496.8	112997	2.00006	1.00005	7.22699e-34	1.40202e-33	1.24692	0.375997
CJJ81176_0205_sodB_superoxide_dismutase,_Fe	44536.8	31219.3	57854.3	1.85316	0.889987	2.04e-07	5.73e-07	0.143251	2.6196	62775.9	90100.4	35451.4	0.393465	-1.34569	3.5769e-40	1.30647e-39	1.82875	0.494199	82850.4	135589	30111.6	0.222079	-2.17085	4.61483e-88	1.74017e-87	1.60119	0.0260152
CJJ81176_0206_-_hypothetical_protein	18002.9	18601.9	17403.9	0.935601	-0.0960351	0.426147	0.475663	2.02568	1.09203	14157.9	17663.1	10652.8	0.603111	-0.729505	1.32796e-18	2.79181e-18	1.30236	0.697715	22271.2	26582.4	17960	0.675635	-0.565684	1.45108e-12	2.04713e-12	0.845993	1.26914
CJJ81176_0207_-_hypothetical_protein	2441.11	3756.22	1126	0.299768	-1.73808	3.04e-21	2.23e-20	3.37014	0.00876512	2511.65	4334.43	688.862	0.158928	-2.65356	3.1958e-100	3.77647e-99	2.78496	0.00567645	5074.24	6522.24	3626.24	0.555981	-0.846893	7.85166e-22	1.29078e-21	1.62797	1.09089
CJJ81176_0208_-_saccharopine_dehydrogenase	29997.8	27415.7	32579.9	1.18837	0.248982	0.14371	0.179612	0.548932	0.12719	29621.7	39311.8	19931.7	0.507015	-0.979899	1.03708e-26	2.72139e-26	0.724251	0.0586767	42814.7	59169.2	26460.3	0.447197	-1.16102	5.72915e-37	1.16514e-36	0.66899	0.255495
CJJ81176_0209_-_iron_ABC_transporter,_ATP_binding_subunit	533.686	671.16	396.213	0.590341	-0.76038	0.000966511	0.00170962	2.09526	0.342362	173.614	104.521	242.707	2.32208	1.21542	2.33396e-17	4.74668e-17	0.0830333	1.00093	402.123	157.31	646.937	4.11249	2.04001	5.3783e-56	1.39466e-55	0.0600546	2.71226
CJJ81176_0210_-_iron_ABC_transporter,_permease_protein	538.912	636.924	440.9	0.692233	-0.53067	0.0162736	0.0241298	0.625903	0.447301	178.464	86.8774	270.051	3.10841	1.63618	3.53612e-29	9.88147e-29	0.226905	1.23718	372.426	130.707	614.145	4.69865	2.23225	1.61926e-61	4.4206e-61	0.163213	0.848132
CJJ81176_0211_-_iron_ABC_transporter,_periplasmic_iron-binding_protein	12260.3	10376.1	14144.4	1.36317	0.446963	0.00780083	0.0121034	0.726893	7.87508	4516.96	352.414	8681.51	24.6344	4.6226	0	0	0.0185976	19.8398	5272.41	530.63	10014.2	18.8723	4.23819	0	0	0.0330593	4.45984
CJJ81176_0212_-_hypothetical_protein	557.166	326.902	787.43	2.40876	1.26829	2.97e-08	8.93e-08	0.882479	6.62658	251.869	20.209	483.528	23.9264	4.58053	2.8872e-165	6.14124e-164	0.208419	10.6881	172.726	30.4625	314.989	10.3402	3.3702	1.37355e-68	4.10929e-68	0.495143	3.85915
CJJ81176_0213_-_putative_transporter	4293.44	5916.33	2670.54	0.451385	-1.14757	2.96e-12	1.27e-11	0.392618	0.271662	1318.08	1003.79	1632.37	1.62621	0.701515	1.82559e-13	3.34075e-13	0.149425	0.836057	3609.25	1510.67	5707.83	3.77835	1.91776	2.14936e-120	1.16477e-119	0.0445128	0.509623
CJJ81176_0214_-_transporter,_putative	29721.6	46729.2	12714	0.272079	-1.8779	3.75e-26	3.26e-25	3.68641	0.0499354	5713.23	3644.12	7782.35	2.13559	1.09464	1.31038e-47	5.70885e-47	0.4985	0.617938	25298.8	5483.89	45113.6	8.22658	3.04029	0	0	0.0507024	5.28323
CJJ81176_0215_-_Ser/Thr_protein_phosphatase_family_protein	1853.44	2261.3	1445.58	0.639267	-0.64551	0.00111153	0.00194706	2.42353	0.478156	643.881	404.606	883.156	2.18276	1.12615	1.16523e-27	3.14908e-27	0.160035	1.04996	1394.8	608.901	2180.69	3.58136	1.84051	4.01843e-81	1.37233e-80	0.0829853	3.12776
CJJ81176_0216_-_PhnA_domain-containing_protein	1263.06	1441.76	1084.35	0.752101	-0.411002	0.0591773	0.0796974	0.431342	0.831137	436.866	210.152	663.58	3.15763	1.65884	2.45321e-50	1.12005e-49	1.64441	2.20711	853.608	316.066	1391.15	4.40145	2.13798	1.70862e-89	6.53825e-89	1.19167	0.737774
CJJ81176_0217_-_TerC_family_integral_membrane_protein	5840.21	6392.16	5288.26	0.827304	-0.27351	0.106185	0.136297	0.112295	0.269436	2203.73	1175.02	3232.43	2.75095	1.45993	1.88217e-67	1.26976e-66	0.572761	0.525987	3967.56	1768.1	6167.02	3.48794	1.80237	2.97226e-111	1.43461e-110	0.369179	0.241772
CJJ81176_0218_purN_phosphoribosylglycinamide_formyltransferase	1321.86	2048.16	595.547	0.290771	-1.78204	6.56e-17	3.87e-16	0.0269332	0.0871171	277.765	191.13	364.399	1.90655	0.930967	9.44198e-14	1.75268e-13	0.0312963	0.554167	1131.77	287.668	1975.86	6.86857	2.78001	1.08634e-156	8.26165e-156	0.00937416	0.0075296
CJJ81176_0219_-_hypothetical_protein	2717.27	3214.65	2219.89	0.690553	-0.534176	0.00211957	0.00360446	0.791393	0.0852369	1006.84	655.806	1357.87	2.07054	1.05001	3.12938e-27	8.3697e-27	0.0061111	0.213927	2043.99	987.148	3100.83	3.1412	1.65131	1.42939e-74	4.55493e-74	0.0138197	1.03825
CJJ81176_0220_-_hypothetical_protein	3090.33	3403.77	2776.88	0.815824	-0.29367	0.0999248	0.12918	0.16398	0.271929	1278.66	859.64	1697.67	1.97486	0.981752	1.72682e-25	4.39112e-25	0.051137	0.466078	2288.88	1293.95	3283.81	2.53783	1.34359	1.50956e-51	3.72755e-51	0.0494886	0.253
CJJ81176_0221_-_Mg_chelatase-related_protein	4264.87	4538.1	3991.65	0.879586	-0.185103	0.278768	0.324809	0.586402	0.0823174	2139.43	1836.93	2441.93	1.32935	0.410725	2.89821e-06	4.14226e-06	0.144309	0.151441	3570.92	2764.77	4377.08	1.58316	0.662811	1.68452e-15	2.48491e-15	0.0967196	0.623703
CJJ81176_0222_def_peptide_deformylase	6501	7908.07	5093.93	0.644144	-0.634546	9.04e-05	0.000184848	0.753718	0.194182	3321.65	3527.68	3115.63	0.883194	-0.179198	0.0307403	0.0356272	1.07709	0.27956	6468.29	5308.85	7627.73	1.4368	0.522854	7.38384e-11	1.00942e-10	0.628872	0.594452
CJJ81176_0223_clpP_ATP-dependent_Clp_protease_proteolytic_subunit	26833.5	26952	26715	0.991209	-0.0127391	0.978446	0.983347	0.0754515	0.0111406	24819.7	33300.5	16338.9	0.490651	-1.02723	8.59016e-30	2.42672e-29	0.169344	0.00404519	38065.1	50126.6	26003.5	0.518757	-0.94687	4.45272e-27	7.90914e-27	0.384467	0.0379699
CJJ81176_0224_tig_trigger_factor	88983.5	87548.7	90418.2	1.03278	0.0465282	0.747594	0.773727	0.215125	0.032556	84814.8	114330	55299.4	0.483682	-1.04787	4.69487e-25	1.18387e-24	0.645439	0.0121548	128278	172066	84489.7	0.491031	-1.02611	2.10098e-24	3.60794e-24	0.340233	0.115593
CJJ81176_0225_folE_GTP_cyclohydrolase_I	6069.7	4987.11	7152.29	1.43416	0.520203	0.000258553	0.000496224	0.0382771	0.201928	8067.07	11761.6	4372.55	0.371765	-1.42754	3.28541e-53	1.62295e-52	2.64615	0.0355829	11259.5	17707.6	4811.34	0.27171	-1.87986	1.03408e-91	4.06888e-91	3.76471	0.00968906
CJJ81176_0226_fliI_flagellum-specific_ATP_synthase	7756.64	8116.09	7397.19	0.911423	-0.133807	0.398516	0.448983	0.54684	0.0878618	5194.11	5864.17	4524.06	0.771475	-0.374308	2.19358e-05	3.02748e-05	0.552716	0.0741829	8327.36	8826.6	7828.12	0.886878	-0.173193	0.0425733	0.0465043	0.503682	0.357781
CJJ81176_0227_purF_amidophosphoribosyltransferase	19451.6	22905.2	15998	0.698442	-0.517787	0.00144438	0.00249383	0.00556976	0.0158197	10474.2	11164.7	9783.72	0.876311	-0.190485	0.0221904	0.026069	0.531733	0.0114935	19450.9	16804	22097.8	1.31504	0.395103	8.19453e-08	1.05717e-07	0.297292	0.00751204
CJJ81176_0228_dapB_dihydrodipicolinate_reductase	10103.1	11008.8	9197.41	0.835458	-0.25936	0.114678	0.146264	0.235953	0.27196	7238.5	8856.22	5620.78	0.63467	-0.655921	1.56393e-14	2.94847e-14	0.322739	0.143539	11976.2	13329.1	10623.4	0.797007	-0.327335	3.20469e-05	3.86184e-05	0.11163	0.207715
CJJ81176_0229_-_recombination_factor_protein_RarA	1743.32	2247.64	1239	0.551245	-0.859234	7.85e-06	1.8e-05	0.434634	0.367124	452.363	147.804	756.922	5.12113	2.35646	6.84191e-93	6.9888e-92	0.0945389	1.26099	1195.16	222.509	2167.81	9.74256	3.2843	1.12741e-207	1.44724e-206	0.0510982	0.506817
CJJ81176_0230_-_hypothetical_protein	2254.3	2189.15	2319.44	1.05952	0.0834076	0.461854	0.51047	0.0893175	0.507692	990.991	564.716	1417.27	2.5097	1.32751	2.70466e-44	1.10384e-43	0.571799	0.70949	1481.18	850.19	2112.18	2.48436	1.31288	2.0955e-44	4.75296e-44	0.623164	0.197636
CJJ81176_0231_-_hypothetical_protein	34858.6	6728.43	62988.9	9.3616	3.22675	4.07e-87	1.63e-85	0.0287621	7.81302	163714	288827	38601.1	0.133648	-2.90349	1.28131e-99	1.46621e-98	5.21581	0.122449	220685	434877	6492.94	0.0149305	-6.06559	1.8968e-266	4.34583e-265	7.42248	0.000496469
CJJ81176_0232_-_hypothetical_protein	114.78	14.1833	215.377	15.1853	3.92461	1.81e-39	2.21e-38	0.0224521	1.46916	99.5563	67.471	131.642	1.95109	0.964277	1.69803e-08	2.64887e-08	0.0341246	1.07497	57.6358	101.577	13.6946	0.134821	-2.89089	2.50115e-26	4.39949e-26	0.049895	0.0710151
CJJ81176_0233_-_hypothetical_protein	267.104	37.5528	496.655	13.2255	3.72525	1.05e-49	1.7e-48	0.0340415	1.3607	298.424	293.534	303.314	1.03332	0.0472859	0.837292	0.84808	0.538944	0.532791	238.957	441.712	36.2026	0.0819599	-3.60894	3.43443e-75	1.09635e-74	0.559611	0.0371403
CJJ81176_0234_-_hypothetical_protein	332.776	50.8961	614.655	12.0767	3.59415	1.44e-50	2.38e-49	0.0175137	1.6751	369.467	363.624	375.31	1.03214	0.0456323	0.878965	0.886813	1.05931	0.631199	298.113	547.152	49.075	0.0896919	-3.47888	1.63386e-79	5.49681e-79	1.16135	0.0182679
CJJ81176_0235_-_citrate_transporter,_authentic_frameshift	1484.89	1577.58	1392.19	0.882484	-0.180358	0.201337	0.242572	1.28265	2.19524	4319.6	7785.81	853.381	0.109607	-3.18959	2.79317e-140	5.00004e-139	4.11231	0.149858	6620.05	11717.1	1523.03	0.129984	-2.94359	4.22916e-175	4.07169e-174	3.39873	0.116738
CJJ81176_0236_-_OPT_family_oligopeptide_transporter	10982.4	10378.4	11586.4	1.1164	0.158855	0.37295	0.424416	1.0476	1.47871	7246.43	7393.89	7098.96	0.960112	-0.0587254	0.554161	0.575488	2.17877	1.46783	10572.9	11127.4	10018.3	0.900327	-0.15148	0.0850474	0.0913566	1.96102	1.20056
CJJ81176_0237_-_undecaprenol_kinase,_putative	4254.52	4578.75	3930.29	0.858377	-0.220316	0.165983	0.203644	0.036844	0.011001	2180.05	1956.37	2403.73	1.22867	0.297093	0.00113089	0.00143183	1.20077	0.0125695	3680.68	2943.7	4417.66	1.50072	0.585652	4.18031e-12	5.85632e-12	0.824444	0.0834559
CJJ81176_0238_thrS_threonyl-tRNA_synthetase	28967.6	29703.8	28231.4	0.950433	-0.0733431	0.703433	0.733911	0.366179	0.00595089	17684.4	18102.2	17266.7	0.953843	-0.0681759	0.367134	0.388072	0.09935	0.00685137	27957.5	27248.5	28666.4	1.05204	0.0731841	0.379641	0.390205	0.190952	0.449649
CJJ81176_0239_infC_translation_initiation_factor_IF-3	11356.9	11925.9	10787.8	0.90457	-0.144695	0.331565	0.381893	0.0811097	0.211763	6261	5922.35	6599.66	1.11436	0.156222	0.0587778	0.0668787	0.463803	0.289371	10211.3	8915.73	11506.9	1.29062	0.368069	1.55351e-06	1.94189e-06	0.629271	0.14557
CJJ81176_0240_-_D12_class_N6_adenine-specific_DNA_methyltransferase	2358.44	2663.38	2053.49	0.771008	-0.375182	0.0291892	0.0415644	2.81412	0.241589	977.484	697.889	1257.08	1.80126	0.849007	2.99487e-18	6.23098e-18	0.464493	0.564937	1809.25	1050.21	2568.29	2.44549	1.29012	5.32632e-45	1.22499e-44	0.306962	3.65019
CJJ81176_0241_-_hypothetical_protein	448.375	65.6998	831.05	12.6492	3.66097	5.78e-55	1.03e-53	0.0668904	4.42813	464.766	420.722	508.81	1.20937	0.274257	0.026358	0.0308049	0.0565031	2.19018	348.31	633.32	63.2999	0.0999493	-3.32266	3.04256e-78	1.00493e-77	0.103309	0.091981
CJJ81176_0242_-_hypothetical_protein	170.895	49.9856	291.804	5.83777	2.54542	1.33e-22	1.02e-21	0.0174108	0.987029	137.172	96.0086	178.335	1.85749	0.893356	1.432e-08	2.24355e-08	0.668834	0.711281	96.4096	144.613	48.2064	0.333348	-1.5849	1.02263e-14	1.49151e-14	0.795202	0.0330657
CJJ81176_0243_-_hypothetical_protein	40.5136	18.7044	62.3228	3.33198	1.73638	7.68e-08	2.24e-07	0.0896001	0.219946	40.8298	43.5828	38.0768	0.873666	-0.194846	0.459017	0.47999	0.0672981	0.140656	41.8156	65.594	18.0371	0.274981	-1.8626	4.9903e-11	6.84275e-11	0.063467	0.0779563
CJJ81176_0244_-_hypothetical_protein	280.5	269.619	291.382	1.08072	0.111993	0.583547	0.624711	0.00191663	0.354788	205.037	232.074	177.999	0.766992	-0.382717	0.00888709	0.0106976	0.00827953	0.232646	304.721	349.312	260.13	0.744691	-0.425285	0.00285202	0.00324664	0.00806928	0.00660973
CJJ81176_0245_-_hypothetical_protein	58.3574	49.7483	66.9665	1.34611	0.428792	0.103378	0.133262	0.162618	0.446047	51.1406	61.4094	40.8718	0.665561	-0.587356	0.00725853	0.00877821	0.281966	0.29277	70.2328	92.4741	47.9914	0.518972	-0.946272	9.66438e-06	1.18113e-05	0.305319	0.126694
CJJ81176_0246_-_pathogenicity_domain-containing_protein	57.6409	48.6359	66.6458	1.3703	0.454493	0.104839	0.134953	0.0878967	0.366918	44.2644	47.8309	40.6979	0.850871	-0.232988	0.277715	0.297106	0.202533	0.279679	59.4526	71.9694	46.9357	0.652162	-0.616698	0.00524435	0.00591051	0.188982	0.0939057
CJJ81176_0247_-_hypothetical_protein	37.7237	42.2731	33.1743	0.784761	-0.349674	0.304445	0.353132	0.0809919	0.138802	32.2215	44.1254	20.3176	0.460452	-1.11888	0.000114184	0.00015191	0.787025	0.123337	53.5953	66.3935	40.797	0.614473	-0.702579	0.00901409	0.0100713	0.769096	0.0699474
CJJ81176_0248_-_pathogenicity_protein,_putative,_truncation	20.5393	19.0941	21.9846	1.15138	0.203366	0.485133	0.533262	0.168278	0.270242	28.3756	43.3395	13.4116	0.309454	-1.6922	4.90017e-08	7.52421e-08	0.089297	0.140465	41.8075	65.2092	18.4058	0.282257	-1.82492	7.1267e-11	9.75006e-11	0.0736621	0.080501
CJJ81176_0249_argC_N-acetyl-gamma-glutamyl-phosphate_reductase	17503.2	21819.3	13187.1	0.604378	-0.726477	3.41e-05	7.35e-05	0.28884	1.11793	8955.62	9859.99	8051.25	0.816557	-0.292374	0.000610802	0.00078712	0.347964	1.33207	17945.5	14840.7	21050.4	1.41842	0.50429	7.0846e-12	9.87154e-12	0.184459	0.248733
CJJ81176_0250_-_acetyltransferase	3845.42	4000.26	3690.57	0.922582	-0.116252	0.578236	0.61976	1.75834	0.401719	1307.27	355.64	2258.9	6.35164	2.66713	3.7371e-178	8.6624e-177	0.543734	1.27654	2196.65	534.933	3858.36	7.2128	2.85056	3.77729e-211	5.06437e-210	0.404775	3.71564
CJJ81176_0251_argB_acetylglutamate_kinase	3615.7	3803.72	3427.68	0.901138	-0.150181	0.375403	0.426133	0.815298	0.494779	1322.03	545.15	2098.91	3.85016	1.94492	1.29058e-99	1.46753e-98	0.331649	1.41924	2244.79	820.31	3669.27	4.47303	2.16125	6.59421e-130	3.93911e-129	0.235839	1.52525
CJJ81176_0252_argD_acetylornithine_aminotransferase	3756.63	4414.48	3098.77	0.701957	-0.510546	0.00128646	0.00224045	0.37679	0.126145	1293.91	691.117	1896.69	2.74439	1.45649	7.67658e-55	3.94297e-54	0.261909	0.468489	2650.12	1040.45	4259.8	4.09421	2.03358	9.08301e-121	4.98189e-120	0.204921	0.801847
CJJ81176_0253_pcm_protein-L-isoaspartate_O-methyltransferase	11165.5	14700.9	7630.15	0.519026	-0.94612	4.64e-09	1.49e-08	1.35134	0.207491	10905.8	17149.1	4662.49	0.27188	-1.87896	1.67914e-82	1.50291e-81	1.78625	0.0638864	19998.1	25813.9	14182.4	0.54941	-0.864046	1.28397e-25	2.23245e-25	1.46431	0.327834
CJJ81176_0254_-_hexapaptide_repeat-containing_transferase	2673.97	2970.7	2377.23	0.800226	-0.321521	0.0285588	0.0407081	0.0148074	1.27459	2113.7	2771.89	1455.51	0.525095	-0.929349	3.14089e-20	6.97632e-20	0.302831	0.873557	3518.86	4171.85	2865.88	0.686955	-0.541712	2.05029e-09	2.73674e-09	0.174644	0.00176074
CJJ81176_0255_-_nicotinate_phosphoribosyltransferase	4773.07	5961.79	3584.34	0.60122	-0.734036	7.21e-06	1.68e-05	0.853075	0.371153	1477.44	761.628	2193.25	2.87969	1.52591	1.00198e-64	6.26847e-64	0.583156	1.33897	3448.69	1146.86	5750.52	5.01416	2.32601	2.39421e-173	2.26886e-172	0.386764	1.21209
CJJ81176_0256_nrdF_ribonucleotide-diphosphate_reductase_subunit_beta	13770.9	13468	14073.7	1.04497	0.0634672	0.606225	0.646306	0.250316	0.52814	6159.29	3704.99	8613.58	2.32486	1.21714	1.01441e-59	5.71358e-59	0.00654496	1.066	9283.99	5576.66	12991.3	2.32959	1.22007	1.3296e-61	3.63531e-61	0.00575717	0.447546
CJJ81176_0257_-_hypothetical_protein	3502.87	3376.78	3628.96	1.07468	0.103907	0.400636	0.450809	1.34969	0.0647164	1855.63	1491.22	2220.05	1.48875	0.574101	5.89888e-11	1.00425e-10	0.614326	0.118082	2750.45	2244.52	3256.38	1.45081	0.536862	3.52188e-10	4.76072e-10	0.604851	1.6922
CJJ81176_0258_pyrE_orotate_phosphoribosyltransferase	18867	17517.9	20216.1	1.15402	0.206672	0.168508	0.206555	0.101894	0.0139827	14758.1	17150.7	12365.6	0.720995	-0.471938	8.80946e-09	1.39226e-08	0.0690303	0.017778	21358	25814.2	16901.8	0.654747	-0.61099	5.65634e-14	8.15776e-14	0.0054149	0.084182
CJJ81176_0259_frr_ribosome_recycling_factor	21082.3	16751.8	25412.8	1.51702	0.601244	6.22e-05	0.000130099	0.0820978	0.144245	18673.1	21800.4	15545.8	0.713096	-0.487832	9.49436e-09	1.49528e-08	0.740001	0.0826796	24486.2	32812	16160.4	0.492515	-1.02176	3.18721e-32	6.05972e-32	0.79455	0.0464217
CJJ81176_0260_secG_preprotein_translocase_subunit_SecG	15756.6	9911.75	21601.5	2.17938	1.12392	6.03e-14	2.96e-13	0.189155	0.284179	18840.1	24465.3	13215	0.540154	-0.888558	1.87661e-24	4.69281e-24	0.910165	0.0866959	23189.3	36819.7	9558.92	0.259614	-1.94556	2.36961e-93	9.48894e-93	0.711726	0.0554027
CJJ81176_0261_-_hypothetical_protein	65357.7	50457.3	80258.1	1.59061	0.669584	9.78e-05	0.000198751	0.00830098	1.67777	84163.8	119181	49146.5	0.412369	-1.27799	3.70167e-35	1.20371e-34	1.2452	0.393206	114031	179381	48680.1	0.271378	-1.88162	5.79681e-67	1.69503e-66	1.39622	0.00348388
CJJ81176_0262_cynT_carbonic_anhydrase	7540.21	7653.3	7427.11	0.970445	-0.0432816	0.87111	0.885327	0.470995	1.23029	7014.88	9494.84	4534.92	0.477619	-1.06607	7.51133e-33	2.29788e-32	0.960013	0.496628	10838.1	14290.8	7385.43	0.516796	-0.952333	3.7429e-30	6.91996e-30	0.812117	0.228472
CJJ81176_0263_-_mechanosensitive_ion_channel_family_protein	15535	14459.4	16610.6	1.14878	0.200097	0.181491	0.220129	0.30727	0.0464096	10520.6	10879.9	10161.4	0.933954	-0.0985762	0.172527	0.189392	0.516413	0.0637683	15165.5	16376.7	13954.2	0.85208	-0.23094	0.00212503	0.00242516	0.609234	0.372161
CJJ81176_0264_-_NifU_family_protein	16007.5	13595.3	18419.8	1.35487	0.438155	0.00526911	0.00843431	0.105756	0.919816	15432.9	19586	11279.8	0.575909	-0.796088	3.62535e-20	8.04249e-20	2.82569	0.436049	21294.2	29474.8	13113.6	0.44491	-1.16842	1.23333e-40	2.62627e-40	2.58795	0.0318157
CJJ81176_0265_-_cysteine_desulfurase,_putative	18812.9	14575.5	23050.3	1.58144	0.661241	2.49e-05	5.49e-05	0.152176	0.572443	24973.7	35836.4	14111	0.393762	-1.3446	1.13159e-44	4.68173e-44	7.77955	0.141929	33994.6	53929.9	14059.2	0.260695	-1.93957	9.80465e-86	3.57791e-85	8.5124	0.0291944
CJJ81176_0266_-_hypothetical_protein	653.651	314.326	992.976	3.15906	1.6595	6.58e-18	4.1e-17	0.258973	10.4687	372.948	141.112	604.783	4.28584	2.09958	2.82605e-69	2.00372e-68	0.252995	11.0533	257.807	212.329	303.285	1.42837	0.514373	0.000722456	0.000838772	0.342764	0.988399
CJJ81176_0267_-_hypothetical_protein	3742.86	3387.41	4098.3	1.20986	0.274844	0.0458369	0.0632886	1.10627	2.96386	2123.03	1745.86	2500.21	1.43208	0.518111	4.88531e-09	7.83035e-09	2.48155	3.00523	2948.09	2629.29	3266.89	1.2425	0.313245	0.000370336	0.0004347	3.0002	1.43015
CJJ81176_0268_-_hypothetical_protein	0.542442	0.664934	0.41995	0.631567	-0.662993	1	1	0.412833	0.23344	0.661135	1.06963	0.252639	0.236192	-2.08197	0.532466	0.553593	0.0101632	0.216678	1.12399	1.6102	0.63777	0.396081	-1.33613	0.44129	0.451263	0.01032	0.408739
CJJ81176_0269_rpmI_50S_ribosomal_protein_L35	21187	17340.2	25033.9	1.44369	0.529759	0.000224581	0.000434719	0.634945	0.721853	18238.2	21180	15296.5	0.722213	-0.469505	1.1617e-08	1.82323e-08	0.432968	0.254486	24303	31881.7	16724.3	0.524574	-0.930783	1.22785e-28	2.21577e-28	0.74638	0.378244
CJJ81176_0270_rplT_50S_ribosomal_protein_L20	27166.8	17872.2	36461.5	2.04012	1.02866	1.87e-11	7.58e-11	0.539422	0.0724319	31635.4	40971.6	22299.2	0.54426	-0.877633	1.78624e-21	4.12455e-21	3.30651	0.0156827	39450.6	61661.5	17239.8	0.279587	-1.83863	2.9605e-78	9.79619e-78	4.26982	0.199928
CJJ81176_0271_-_MCP-domain-containing_signal_transduction_protein	11.7404	3.96634	19.5146	4.92004	2.29867	2.55e-06	6.29e-06	0.178584	0.699515	26.9345	41.8996	11.9694	0.285669	-1.80758	2.0181e-09	3.2724e-09	0.0505791	0.364916	33.4552	63.0779	3.83244	0.0607572	-4.0408	8.45524e-29	1.53193e-28	0.0573143	0.0480864
CJJ81176_0272_-_MCP-domain-containing_signal_transduction_protein	7.84906	6.16302	9.53509	1.54715	0.62961	0.158947	0.195944	0.605308	0.249	4.17748	2.53877	5.81618	2.29095	1.19594	0.0596799	0.0678198	0.113824	0.242271	4.87964	3.82645	5.93283	1.55048	0.632715	0.31716	0.327286	0.117893	0.640533
CJJ81176_0273_-_MCP-domain-containing_signal_transduction_protein	198.017	250.717	145.317	0.579608	-0.786851	0.00550407	0.00878123	0.142302	0.184715	51.9254	14.9735	88.8772	5.93563	2.5694	4.37533e-26	1.13495e-25	0.642835	0.457332	132.249	22.5395	241.959	10.7349	3.42423	7.251e-57	1.88568e-56	0.528283	0.279864
CJJ81176_0274_-_hypothetical_protein	3336.29	3725.54	2947.04	0.791035	-0.338187	0.0346288	0.0487828	1.48916	0.0162873	1427.55	1052.53	1802.56	1.71259	0.776177	3.96938e-16	7.77534e-16	0.710868	0.0408517	2590.35	1584.46	3596.25	2.2697	1.1825	4.04407e-41	8.68299e-41	0.612424	2.43574
CJJ81176_0275_-_hypothetical_protein	22529.5	19507.7	25551.2	1.3098	0.389347	0.011503	0.01737	0.0746539	0.0957731	21285	26943.2	15626.9	0.579993	-0.785893	4.8234e-20	1.0661e-19	0.947306	0.0356925	29685.1	40549.7	18820.5	0.464133	-1.10739	2.00153e-37	4.1121e-37	0.722004	0.0387026
CJJ81176_0276_-_hypothetical_protein	3412.66	3164.49	3660.83	1.15685	0.210197	0.1434	0.179474	0.0289809	0.10217	3120.69	4003.33	2238.05	0.559048	-0.838957	2.19164e-18	4.5809e-18	0.634333	0.0262717	4539.09	6024.9	3053.28	0.506777	-0.980577	1.37619e-27	2.45409e-27	0.411065	0.0366005
CJJ81176_0277_-_major_facilitator_superfamily_protein	7379.45	8411.19	6347.7	0.754674	-0.406075	0.00908021	0.0138738	0.380506	0.196371	3035.2	2185.93	3884.47	1.77703	0.829468	2.99262e-23	7.2529e-23	1.75529	0.499799	5700.73	3288.78	8112.67	2.46677	1.30262	3.57159e-63	9.96083e-63	1.09981	0.418718
CJJ81176_0278_-_hypothetical_protein	3287.57	2910.58	3664.57	1.25905	0.332338	0.0223386	0.0323784	0.136313	0.322845	2162.12	2084.52	2239.71	1.07445	0.103594	0.304081	0.32397	1.18118	0.20922	2972.04	3136.66	2807.43	0.895039	-0.159977	0.0548761	0.0597628	1.0046	0.0974799
CJJ81176_0279_moaC_molybdenum_cofactor_biosynthesis_protein_MoaC	4390.02	5445.7	3334.34	0.612287	-0.707719	4.09e-06	9.74e-06	2.98098	0.224363	2450.73	2861.22	2040.24	0.713065	-0.487894	1.35845e-07	2.04332e-07	0.427004	0.300974	4781.71	4306.05	5257.36	1.22092	0.287974	0.000526969	0.000616557	0.198075	2.71224
CJJ81176_0280_-_hypothetical_protein	3342.97	3728.17	2957.77	0.793359	-0.333955	0.0324328	0.0458681	0.852127	0.0908711	1661.97	1513.99	1809.95	1.19548	0.257588	0.00929552	0.0111596	0.370871	0.187852	2938.35	2278.69	3598.02	1.57899	0.659	5.58537e-14	8.06825e-14	0.277721	1.16467
CJJ81176_0281_-_hypothetical_protein	13426.8	15350.4	11503.2	0.749376	-0.416239	0.00830122	0.0128018	0.00776131	0.250901	5407.96	3774.91	7041.02	1.86522	0.899343	1.98842e-31	5.83615e-31	0.0608241	0.663403	10245.8	5681.74	14809.9	2.60657	1.38215	2.98444e-80	1.01158e-79	0.0279389	0.0461031
CJJ81176_0282_xth_exodeoxyribonuclease_III	4033.34	3571.94	4494.74	1.25835	0.331528	0.0198357	0.0290774	1.22526	0.174601	5201.2	7652.69	2749.71	0.359313	-1.47669	3.77751e-52	1.83595e-51	0.104141	0.0538595	7481.59	11518.3	3444.9	0.299081	-1.74139	6.46929e-80	2.18459e-79	0.0220009	0.31173
CJJ81176_0283_-_sulfatase,_putative	5849.86	4948.33	6751.4	1.36438	0.448244	0.00099679	0.00175801	0.326698	0.134573	3364.98	2600.83	4129.12	1.58762	0.666865	2.96879e-16	5.82798e-16	0.528017	0.150907	4343.71	3913.91	4773.5	1.21963	0.286438	0.000530893	0.000620346	0.430491	0.494163
CJJ81176_0284_dgkA_diacylglycerol_kinase	616.76	683.615	549.905	0.804407	-0.314003	0.243937	0.287941	0.514475	0.244836	264.5	192.991	336.009	1.74106	0.799965	1.99292e-10	3.33013e-10	1.36501	0.345959	475.014	290.745	659.282	2.26756	1.18114	1.31921e-22	2.19665e-22	1.35637	0.629438
CJJ81176_0285_-_hypothetical_protein	688.677	708.43	668.923	0.944232	-0.082786	0.861288	0.877814	1.7189	0.346143	340.148	271.645	408.65	1.50435	0.589143	2.43361e-06	3.49482e-06	0.375755	0.391983	545.876	408.854	682.898	1.67028	0.740086	1.22696e-09	1.64138e-09	0.351822	2.12653
CJJ81176_0286_pyrC_dihydroorotase	6034.28	5675.9	6392.67	1.12628	0.17157	0.145729	0.181759	0.198459	0.862633	2635.27	1364.02	3906.52	2.86397	1.51802	9.81904e-77	7.96091e-76	0.0441292	1.41483	3764.19	2052.99	5475.4	2.66704	1.41524	1.00554e-67	2.96421e-67	0.0280158	0.382551
CJJ81176_0287_-_hypothetical_protein	633.061	294.612	971.51	3.29759	1.72141	7.6e-18	4.7e-17	0.0402169	4.04062	1102	1611.32	592.684	0.367824	-1.44291	6.97652e-34	2.20516e-33	0.489959	0.687942	1354.64	2424.98	284.305	0.11724	-3.09246	7.96485e-125	4.51924e-124	0.390117	0.0166212
CJJ81176_0288_-_hypothetical_protein	2733.46	3169	2297.91	0.725124	-0.463701	0.00527261	0.00843431	0.117168	0.0172824	1438.08	1470.49	1405.66	0.955912	-0.0650498	0.445076	0.465681	0.250057	0.0375003	2635.48	2213.57	3057.39	1.38121	0.465929	2.52629e-07	3.20433e-07	0.259036	0.136301
CJJ81176_0289_-_methyl-accepting_chemotaxis_protein	65070.6	54331.5	75809.7	1.39532	0.480595	0.005295	0.00846262	1.62426	0.299519	39261.2	32138.6	46383.8	1.44324	0.529315	5.03663e-11	8.62332e-11	0.104042	0.360572	50419.6	48374.1	52465.2	1.08457	0.117127	0.168995	0.17846	0.141853	2.8028
CJJ81176_0290_-_zinc_transporter_ZupT	4548.34	3331.2	5765.48	1.73075	0.7914	5.78e-09	1.85e-08	0.158337	3.28327	5357.29	7196.32	3518.26	0.488897	-1.0324	2.35687e-28	6.45638e-28	0.695793	0.883002	7022.82	10832.4	3213.22	0.29663	-1.75326	1.05977e-78	3.53255e-78	0.972706	0.0488628
CJJ81176_0291_-_biotin_sulfoxide_reductase	220152	118718	321586	2.70882	1.43767	2.38e-15	1.29e-14	0.516724	2.48217	236100	275835	196366	0.711897	-0.490259	8.26829e-06	1.16335e-05	0.170014	0.657365	264807	415188	114426	0.2756	-1.85935	1.69142e-52	4.25796e-52	0.357534	0.301156
CJJ81176_0292_-_putative_cytochrome_C-type_haem-binding_periplasmic_protein	62836.8	38949	86724.6	2.22662	1.15486	5.48e-12	2.33e-11	0.0600167	3.28339	65665.1	78379.5	52950.7	0.675568	-0.565826	1.6765e-09	2.72582e-09	0.386783	0.914903	77765.4	117963	37568	0.318473	-1.65076	7.86219e-59	2.07141e-58	0.30431	0.0239255
CJJ81176_0293_-_hypothetical_protein	1861.95	2576.81	1147.08	0.445155	-1.16762	2.35e-09	7.82e-09	0.100873	0.636532	550.467	400.511	700.423	1.74883	0.806386	1.4797e-13	2.72712e-13	0.23141	1.91809	1544.41	602.851	2485.97	4.12369	2.04393	6.04803e-101	2.60641e-100	0.125582	0.124965
CJJ81176_0294_-_hypothetical_protein	3237.66	4557.71	1917.62	0.420742	-1.24899	1.14e-12	5.12e-12	0.628261	0.266151	1085.5	999.342	1171.65	1.17242	0.229492	0.0232338	0.027277	0.0956889	0.634202	2950.38	1504.21	4396.55	2.92283	1.54737	7.45719e-74	2.34739e-73	0.0548963	0.613776
CJJ81176_0295_-_SPFH_domain-containing_protein	42005.7	44170.7	39840.6	0.901968	-0.148851	0.454242	0.503289	0.515601	0.771154	19151.7	13921.3	24382.2	1.75143	0.808534	5.61928e-28	1.52777e-27	0.157489	1.53829	31793	20954.1	42631.8	2.03453	1.0247	1.06668e-44	2.44082e-44	0.132964	1.05592
CJJ81176_0296_ilvE_branched-chain_amino_acid_aminotransferase	34511.8	32412.3	36611.2	1.12955	0.175744	0.202144	0.24322	0.0604561	0.597829	22240.3	22100.3	22380.4	1.01267	0.0181707	0.84612	0.856063	0.167784	0.456651	32270.3	33265.6	31275.1	0.940164	-0.0890152	0.229856	0.240346	0.227792	0.104286
CJJ81176_0297_-_4-oxalocrotonate_tautomerase_family_protein	4680.85	3198.14	6163.56	1.92723	0.94653	1.25e-11	5.15e-11	0.385579	0.398142	3657.92	3548.78	3767.07	1.06151	0.0861197	0.271519	0.290649	0.136547	0.175157	4214.2	5341.58	3086.83	0.577888	-0.791139	1.39796e-18	2.18695e-18	0.188794	0.531169
CJJ81176_0298_-_anti-oxidant_AhpCTSA_family_protein	7053.64	5627.27	8480.02	1.50695	0.591632	3.44e-05	7.4e-05	1.10141	0.121058	5156.3	5128.05	5184.55	1.01102	0.0158078	0.78087	0.793154	1.0837	0.0464904	6574.72	7717.17	5432.27	0.703921	-0.506515	2.30338e-09	3.06778e-09	0.957338	1.32649
CJJ81176_0299_-_hypothetical_protein	5164.47	5241.78	5087.16	0.970502	-0.0431969	0.862458	0.878511	0.332771	0.0793421	2344.86	1577.72	3112.01	1.97247	0.980007	7.02717e-31	2.04921e-30	0.272973	0.176265	3716.32	2374.33	5058.31	2.13041	1.09113	1.88952e-40	4.00471e-40	0.17123	0.732069
CJJ81176_0300_fabZ_(3R)-hydroxymyristoyl-ACP_dehydratase	12718.8	15595.1	9842.5	0.631127	-0.663999	3.21e-05	6.97e-05	0.0190243	0.177706	8778.07	11538.5	6017.64	0.521527	-0.939186	4.86759e-27	1.29421e-26	0.546474	0.120948	16205.6	17365.7	15045.5	0.866393	-0.206907	0.00771535	0.00863623	0.180796	0.013074
CJJ81176_0301_lpxA_UDP-N-acetylglucosamine_acyltransferase	12424.4	14941.6	9907.23	0.663062	-0.592784	0.000174074	0.000340973	1.35604	0.197995	5930.15	5799.35	6060.95	1.04511	0.0636514	0.408552	0.428956	0.315802	0.338419	11569.7	8729.96	14409.5	1.65058	0.722977	7.92116e-23	1.32141e-22	0.326939	1.23667
CJJ81176_0302_clpX_ATP-dependent_protease_ATP-binding_subunit_ClpX	14196.2	19553	8839.5	0.452079	-1.14535	6.17e-12	2.62e-11	0.654011	0.0100712	4585.64	3764.82	5406.46	1.43605	0.522106	1.07603e-10	1.81142e-10	0.139546	0.0359925	12263.6	5666.91	18860.2	3.32813	1.73471	9.12856e-130	5.43509e-129	0.0745807	0.673278
CJJ81176_0303_mreB_rod_shape-determining_protein_MreB	16973.4	24469.1	9477.62	0.387329	-1.36837	3.29e-16	1.88e-15	0.377567	0.109594	4304.96	2808.76	5801.15	2.06538	1.04641	9.66957e-42	3.64221e-41	0.404577	0.66812	13915	4227.98	23602.1	5.58235	2.48087	1.50165e-271	3.62399e-270	0.137942	0.361386
CJJ81176_0304_-_rod_shape-determining_protein_MreC	2431.12	3304.41	1557.83	0.471441	-1.08485	9.39e-10	3.27e-09	3.65246	0.373984	658.815	363.339	954.291	2.62644	1.39311	8.04685e-42	3.05645e-41	0.247523	1.59892	1866.55	546.929	3186.18	5.82557	2.5424	7.00502e-164	5.78953e-163	0.12165	4.62546
CJJ81176_0305_carB_carbamoyl_phosphate_synthase_large_subunit	36342	40360.7	32323.3	0.800859	-0.32038	0.0538909	0.0731782	0.572671	0.0711797	23738.7	27698.6	19778.9	0.714077	-0.485849	8.84129e-09	1.39607e-08	0.357716	0.0995114	40318.8	41687.9	38949.7	0.934316	-0.0980174	0.236507	0.246873	0.120861	0.467627
CJJ81176_0306_-_hypothetical_protein	1170.85	1381.46	960.246	0.695093	-0.524722	0.00714487	0.0111914	0.675714	0.19271	690.797	793.669	587.924	0.740767	-0.432909	0.000120251	0.000159511	0.023062	0.259833	1263.36	1194.59	1332.14	1.11515	0.157237	0.117735	0.125205	0.0102448	0.499478
CJJ81176_0307_tal_transaldolase	6700.67	6545.8	6855.54	1.04732	0.0667009	0.668387	0.701807	0.111037	3.09155	2816.75	1430.67	4202.83	2.93767	1.55467	2.95241e-83	2.6557e-82	0.82502	6.6091	4233.76	2153.4	6314.13	2.93217	1.55197	4.54621e-86	1.66235e-85	0.800792	0.136167
CJJ81176_0308_serB_phosphoserine_phosphatase_SerB	9936.38	11333.5	8539.26	0.753453	-0.40841	0.0068445	0.0107488	2.35903	0.232668	7157.4	9088	5226.8	0.575132	-0.798035	1.85502e-20	4.15598e-20	0.286275	0.22395	12310.1	13679.8	10940.4	0.799747	-0.322384	3.84695e-05	4.62349e-05	0.347393	1.44525
CJJ81176_0309_cheW_purine-binding_chemotaxis_protein_CheW	49986.3	48470	51502.6	1.06257	0.0875529	0.648362	0.684762	2.70284	0.364557	34405.6	37292.9	31518.3	0.845154	-0.242714	0.00350381	0.00430652	0.108832	0.331148	51465.2	56134.4	46796.1	0.833643	-0.262498	0.00161275	0.00184986	0.178627	2.38931
CJJ81176_0310_cheA_chemotaxis_protein_CheA	211506	210919	212092	1.00556	0.00800481	0.995929	0.999249	2.13272	0.150787	146352	162928	129777	0.796532	-0.328196	0.0010051	0.00127793	0.109659	0.152795	224451	245260	203642	0.830313	-0.268273	0.00843995	0.00943565	0.215511	1.86491
CJJ81176_0311_cheV_chemotaxis_protein_CheV	93758.7	79470.4	108047	1.35959	0.443171	0.0143124	0.0214152	1.64752	0.0249916	94530.5	122977	66084.6	0.537376	-0.895998	5.88522e-19	1.25182e-18	0.486187	0.0107331	130930	185128	76732.3	0.414483	-1.27061	3.53675e-34	6.89075e-34	0.8978	0.780497
CJJ81176_0312_-_hypothetical_protein	2377.52	2210.56	2544.47	1.15106	0.202958	0.184386	0.223341	0.092164	0.200583	3555.55	5555.47	1555.62	0.280017	-1.83642	5.45894e-68	3.73855e-67	3.45868	0.0329956	5248.24	8363.95	2132.53	0.254967	-1.97162	4.84724e-95	1.96715e-94	3.99504	0.0201062
CJJ81176_0313_greA_transcription_elongation_factor_GreA	16006.5	13336	18677	1.4005	0.48594	0.00189795	0.00325209	0.13638	0.923692	21725.7	32029.5	11422	0.356609	-1.48759	2.24256e-56	1.18902e-55	1.28755	0.172715	30541.5	48214	12869.1	0.266917	-1.90553	8.61074e-89	3.26739e-88	1.81283	0.0405346
CJJ81176_0314_lpxB_ipid-A-disaccharide_synthase	8403.73	10160.5	6646.95	0.654195	-0.612207	0.000106179	0.000214257	0.414776	0.105671	7387.88	10711.2	4064.59	0.379472	-1.39794	1.81793e-51	8.60422e-51	1.99434	0.0497437	12963.5	16124.9	9802.02	0.607881	-0.718139	5.70144e-19	8.96577e-19	2.0285	0.13581
CJJ81176_0315_-_major_antigenic_peptide_PEB3	21158.3	40217.2	2099.43	0.0522023	-4.25974	5.2e-100	2.47e-98	2.71049	0.0781533	844.626	401.351	1287.9	3.20891	1.68208	1.34598e-66	8.84922e-66	0.877675	10.3897	19710.6	604.177	38817	64.2477	6.00557	0	0	0.0112929	3.34402
CJJ81176_0316_-_glycerol-3-phosphate_transporter,_authentic_frameshift	2279.45	2099.93	2458.97	1.17098	0.227713	0.178322	0.216722	0.432008	0.585976	1654.29	1804.96	1503.62	0.83305	-0.263524	0.00762957	0.00921461	1.62448	0.43542	2371.51	2717.89	2025.13	0.745114	-0.424467	9.78099e-06	1.19457e-05	2.02673	0.313734
CJJ81176_0317_surE_stationary_phase_survival_protein_SurE	3747.1	3723.07	3771.13	1.01291	0.0185069	0.684025	0.716145	1.283	0.479442	2491.19	2678.15	2304.22	0.860378	-0.216957	0.0391096	0.044981	1.55433	0.325747	3811.09	4031.48	3590.71	0.890667	-0.167042	0.0842128	0.0905676	1.60679	1.07635
CJJ81176_0318_-_thiF_family_protein	1436.77	1491.03	1382.51	0.927218	-0.10902	0.696938	0.727555	0.37751	0.308305	643.879	442	845.757	1.91347	0.936195	3.74883e-19	8.02117e-19	0.00011331	0.549165	1051.91	665.301	1438.51	2.1622	1.1125	7.79772e-28	1.39603e-27	0.00464359	0.549372
CJJ81176_0319_panD_aspartate_alpha-decarboxylase	6316.22	5911.12	6721.32	1.13706	0.185312	0.172685	0.211294	0.0325556	0.0832487	4066.27	4022.24	4110.29	1.02189	0.0312419	0.554074	0.575488	1.75406	0.0634401	5878.96	6055.62	5702.3	0.941655	-0.0867291	0.398507	0.408725	2.11758	0.00975671
CJJ81176_0320_panC_pantoate--beta-alanine_ligase	13856.5	13531.4	14181.7	1.04806	0.0677242	0.622177	0.66214	0.085113	0.0477666	8858.94	9046.32	8671.56	0.958574	-0.0610389	0.482499	0.503671	0.118676	0.0140004	13336.1	13616.2	13056	0.958854	-0.0606164	0.467933	0.477428	0.108759	0.120267
CJJ81176_0321_panB_3-methyl-2-oxobutanoate_hydroxymethyltransferase	18546.9	14462.1	22631.7	1.5649	0.646068	1.75e-05	3.9e-05	0.212069	0.715495	17506.1	21182.8	13829.4	0.652861	-0.615152	9.06589e-13	1.62772e-12	2.59777	0.21034	22922.6	31892.2	13953	0.437504	-1.19263	1.27674e-41	2.76422e-41	4.27904	0.122559
CJJ81176_0322_modC_molybdenum_ABC_transporter,_ATP-binding_protein	623.922	910.619	337.225	0.370325	-1.43314	3.29e-09	1.07e-08	0.309845	0.0210137	172.88	139.574	206.187	1.47727	0.562931	0.00014727	0.00019478	0.180461	0.0535513	544.166	210.078	878.254	4.18061	2.06371	1.43004e-65	4.14138e-65	0.119765	0.269077
CJJ81176_0323_modB_molybdenum_ABC_transporter,_permease_protein	872.183	1178.04	566.328	0.480738	-1.05668	1.78e-06	4.48e-06	0.288591	0.0637456	315.12	283.696	346.544	1.22153	0.288694	0.0257918	0.0302214	0.211829	0.188784	781.648	426.927	1136.37	2.66175	1.41237	1.11283e-38	2.31786e-38	0.125623	0.287483
CJJ81176_0324_-_TOBE_domain-containing_protein	1668.46	1862.31	1474.61	0.791818	-0.336759	0.0532826	0.0725158	0.665608	0.0146564	850.048	797.987	902.109	1.13048	0.176935	0.0636518	0.072152	0.524177	0.0411692	1498.95	1201.27	1796.63	1.49561	0.58073	5.42397e-10	7.30027e-10	0.50861	0.737804
CJJ81176_0325_modA_molybdenum_ABC_transporter,_periplasmic_molybdenum-binding_protein	10226.4	10385.5	10067.3	0.969364	-0.0448892	0.661351	0.696037	1.19176	0.386189	7399.25	8638.98	6159.51	0.712991	-0.488045	3.38326e-09	5.42763e-09	0.553549	0.32018	11512.8	13001.6	10024.1	0.770987	-0.375222	2.41767e-06	3.00342e-06	0.272964	0.929118
CJJ81176_0326_-_biotin_biosynthesis_protein_BioC	379.888	551.862	207.913	0.376749	-1.40832	5.15e-08	1.53e-07	1.56468	0.00721057	86.4824	45.7903	127.175	2.77732	1.47369	1.21803e-14	2.30356e-14	1.48238	0.0349036	300.558	68.9143	532.202	7.72266	2.9491	1.29285e-81	4.44034e-81	0.986955	1.91223
CJJ81176_0327_-_hypothetical_protein	429.859	572.265	287.453	0.502307	-0.99336	9e-05	0.000184214	0.110918	0.112099	122.407	69.1837	175.631	2.53862	1.34405	6.2329e-17	1.24658e-16	0.53258	0.248783	328.112	104.224	552.001	5.29632	2.40499	4.11187e-65	1.18323e-64	0.439554	0.109939
CJJ81176_0328_bioF_8-amino-7-oxononanoate_synthase	2276.03	3147.82	1404.24	0.446098	-1.16457	2.25e-10	8.36e-10	0.244472	0.320966	1668.19	2478.82	857.553	0.345952	-1.53136	1.37898e-39	4.9864e-39	3.65467	0.195755	3383.31	3730.3	3036.32	0.813963	-0.296966	0.00204554	0.00234035	2.57691	0.0811616
CJJ81176_0329_bioA_adenosylmethionine--8-amino-7-oxononanoate_transaminase	4035.14	4141.97	3928.31	0.948418	-0.0764054	0.662629	0.696571	0.0678685	0.356688	3664.06	4927.58	2400.55	0.487166	-1.03752	4.16938e-27	1.11348e-26	0.0865672	0.1326	5706.77	7417.23	3996.3	0.538786	-0.892215	2.14652e-24	3.68266e-24	0.174292	0.050177
CJJ81176_0330_bioD_dethiobiotin_synthetase	1013.45	1113.73	913.166	0.81992	-0.286444	0.221576	0.263962	0.729568	0.1859	823.247	1088.43	558.061	0.512719	-0.963758	4.46152e-16	8.72991e-16	0.354578	0.0888958	1356.22	1638.52	1073.91	0.655416	-0.609518	1.10025e-08	1.44203e-08	0.431999	0.4252
CJJ81176_0331_-_SMR_family_multidrug_efflux_pump	839.173	927.955	750.391	0.80865	-0.306413	0.14852	0.18473	0.0502986	0.195631	1025	1591.17	458.828	0.28836	-1.79406	7.44447e-45	3.10129e-44	2.0387	0.059059	1645.1	2395.06	895.127	0.373738	-1.4199	1.58178e-37	3.26084e-37	1.96867	0.0113804
CJJ81176_0332_-_SMR_family_multidrug_efflux_pump	905.089	789.127	1021.05	1.2939	0.371726	0.0635449	0.085072	0.0737386	0.574872	1279.07	1934.11	624.03	0.322644	-1.63198	3.04176e-43	1.20868e-42	0.644077	0.132949	1835.9	2910.65	761.146	0.261504	-1.93509	2.58994e-68	7.69752e-68	0.445655	0.0186749
CJJ81176_0333_rplY_50S_ribosomal_protein_L25/general_stress_protein_Ctc	39985	33311.4	46658.6	1.40068	0.486125	0.00216294	0.00366786	0.15431	0.585528	31108.6	33703	28514.2	0.846042	-0.241199	0.00365052	0.00447771	2.20995	0.258396	41426.8	50715.1	32138.6	0.633709	-0.658108	7.16659e-15	1.04609e-14	2.11576	0.134187
CJJ81176_0334_pth_peptidyl-tRNA_hydrolase	4251.33	4103.71	4398.94	1.07194	0.100225	0.447991	0.497584	1.00159	0.822931	3121.31	3553.84	2688.78	0.756584	-0.402428	5.65045e-06	7.97503e-06	2.28783	0.550091	4652.89	5347.32	3958.46	0.74027	-0.433876	2.00141e-07	2.54572e-07	1.80264	0.758011
CJJ81176_0335_-_hypothetical_protein	1251.11	1158.44	1343.79	1.16	0.21412	0.161076	0.198163	2.89921	0.0472374	602.153	382.658	821.649	2.14722	1.10247	1.32412e-24	3.325e-24	1.61566	0.0369678	846.182	575.575	1116.79	1.9403	0.956281	2.32939e-18	3.62216e-18	1.54026	4.3387
CJJ81176_0336_lysA_diaminopimelate_decarboxylase	8130.48	8976.09	7284.88	0.811587	-0.301183	0.0425859	0.0591162	0.00826527	0.262709	4678.03	4896.34	4459.72	0.910826	-0.134752	0.106985	0.119622	0.571694	0.38308	8014.25	7368.75	8659.76	1.1752	0.232908	0.00271748	0.00309543	0.289454	0.014311
CJJ81176_0337_-_HAD_family_hydrolase	4107.95	5048.61	3167.29	0.627359	-0.672637	2.86e-05	6.25e-05	0.0261693	0.0535164	1815.98	1694.66	1937.29	1.14317	0.193039	0.0347968	0.0400972	0.0987465	0.106167	3710.91	2551.08	4870.74	1.90929	0.933034	8.0396e-30	1.47733e-29	0.133388	0.0449843
CJJ81176_0338_pheA_chorismate_mutase/prephenate_dehydratase	7978.21	8812.42	7144	0.810674	-0.302807	0.0547044	0.0740603	0.0658764	0.083395	3686.08	3002.64	4369.53	1.45523	0.541247	5.18365e-11	8.86665e-11	0.0772857	0.147486	6511	4519.62	8502.37	1.88121	0.911662	3.1912e-32	6.06093e-32	0.0810391	0.138547
CJJ81176_0339_hisC_histidinol-phosphate_aminotransferase	12396	12437.6	12354.5	0.993319	-0.009671	0.941579	0.951058	0.466904	0.0751967	5788.3	4017.42	7559.19	1.8816	0.911963	4.9919e-33	1.5428e-32	0.104591	0.199149	9024.38	6046.42	12002.3	1.98503	0.98916	1.76354e-40	3.7463e-40	0.0360097	1.01302
CJJ81176_0340_fliF_flagellar_MS-ring_protein	19958.9	22151.5	17766.3	0.802034	-0.318265	0.048819	0.0669963	0.248381	0.0675111	10241.1	9619.43	10862.8	1.12926	0.175375	0.0171959	0.0204004	0.509682	0.0508839	17926.1	14478.3	21374	1.47628	0.561966	1.24445e-14	1.81357e-14	0.333556	0.343764
CJJ81176_0341_fliG_flagellar_motor_switch_protein_G	9780.1	12253.7	7306.47	0.596265	-0.745974	3.23e-06	7.81e-06	0.468426	0.113066	4036.69	3604.18	4469.2	1.24	0.310344	0.000164988	0.000218054	0.0781726	0.244004	8624.98	5425.43	11824.5	2.17946	1.12397	9.17532e-52	2.2781e-51	0.109749	0.710063
CJJ81176_0342_fliH_flagellar_assembly_protein_H	8582.04	11332.5	5831.54	0.514584	-0.958522	2.06e-09	6.94e-09	0.0736815	0.0452988	2679.21	1790.19	3568.23	1.99322	0.995098	3.4864e-32	1.04189e-31	0.267308	0.232778	6813.92	2694.29	10933.6	4.05804	2.02078	1.73865e-158	1.35645e-157	0.107281	0.156076
CJJ81176_0343_dxs_1-deoxy-D-xylulose-5-phosphate_synthase	9306.71	12911.2	5702.2	0.441646	-1.17904	4.98e-13	2.31e-12	0.800308	0.0168202	2891.23	2293.61	3488.84	1.52111	0.605126	1.72498e-13	3.16625e-13	0.759034	0.112854	7952.47	3452.61	12452.3	3.60665	1.85066	1.11716e-140	7.40683e-140	0.369396	0.772508
CJJ81176_0344_-_FUR_family_transcriptional_regulator	9647.18	3349.13	15945.2	4.76101	2.25127	5.62e-59	1.14e-57	0.0264469	0.448309	8623.54	7499.95	9747.14	1.29963	0.378098	1.47089e-06	2.13021e-06	1.9131	0.142565	7261.96	11292	3231.88	0.286208	-1.80486	5.40328e-85	1.95599e-84	4.73231	0.0642718
CJJ81176_0345_-_hypothetical_protein	1288.21	1081.17	1495.25	1.383	0.467797	0.00846924	0.0130188	0.846081	0.546404	788.423	662.57	914.276	1.37989	0.464557	1.38005e-05	1.92377e-05	0.369964	0.536296	1019.95	997.097	1042.8	1.04583	0.0646548	0.669899	0.677762	0.333554	1.0498
CJJ81176_0346_ubiE_ubiquinone/menaquinone_biosynthesis_methyltransferase	3343.13	3887.68	2798.58	0.719859	-0.474213	0.00410878	0.00669717	0.210092	0.0205965	1848.71	1985.99	1711.43	0.861751	-0.214657	0.0260788	0.0305181	0.0847388	0.0153369	3370.17	2989.07	3751.27	1.255	0.327683	0.000143037	0.000169768	0.0201923	0.273939
CJJ81176_0347_xseA_exodeoxyribonuclease_VII_large_subunit	3579.01	3970.41	3187.6	0.802841	-0.316814	0.0499405	0.0683795	0.177876	0.111863	2210.54	2472.17	1948.91	0.788341	-0.343109	0.000433796	0.000563841	0.747647	0.0853884	3776.42	3721.85	3830.99	1.02932	0.0416982	0.567828	0.577398	0.854874	0.209728
CJJ81176_0348_serC_phosphoserine_aminotransferase	21739.4	24401	19077.7	0.781842	-0.355052	0.0285282	0.0407081	0.647801	0.00620034	12053.7	12439.2	11668.3	0.938028	-0.0922977	0.267426	0.286777	0.265342	0.00977525	21134.8	18722.1	23547.5	1.25774	0.330833	8.6341e-06	1.05664e-05	0.118068	0.706791
CJJ81176_0349_-_endoribonuclease_L-PSP_family_protein	5071.76	5995.31	4148.21	0.69191	-0.531344	0.000609653	0.00110657	0.0942518	0.0119304	3070.43	3604.01	2536.84	0.703894	-0.506569	3.96832e-08	6.11655e-08	0.3662	0.00595978	5604.29	5424.03	5784.55	1.06647	0.0928386	0.249186	0.259658	0.157434	0.114301
CJJ81176_0350_fabH_3-oxoacyl-(acyl_carrier_protein)_synthase_III	8870.7	7807.17	9934.22	1.27245	0.347608	0.0115858	0.0174804	0.614641	0.483998	4154.89	2230.65	6079.13	2.72527	1.4464	6.37057e-78	5.23545e-77	0.0067494	0.902137	5443.82	3357.64	7530	2.24265	1.1652	1.71576e-50	4.1629e-50	0.0258694	1.37288
CJJ81176_0351_plsX_putative_glycerol-3-phosphate_acyltransferase_PlsX	21448.6	17137.5	25759.7	1.50312	0.587961	5.73e-05	0.000120686	0.392513	0.729509	13745.6	11734.8	15756.4	1.34271	0.42515	8.0065e-09	1.26869e-08	0.478502	0.6702	17096.8	17664.5	16529.1	0.935723	-0.095846	0.259591	0.270034	0.857116	0.505349
CJJ81176_0352_rpmF_50S_ribosomal_protein_L32	19927.7	12209	27646.4	2.26442	1.17914	1.28e-15	7.06e-15	0.146011	0.63035	19328.7	21761.1	16896.3	0.776444	-0.365047	1.89578e-05	2.63255e-05	1.59671	0.160751	22262.9	32749.6	11776.1	0.359581	-1.47561	6.87032e-60	1.83141e-59	2.01895	0.0849392
CJJ81176_0353_-_hypothetical_protein	37664.8	21778.6	53551.1	2.45889	1.29801	1.63e-16	9.46e-16	0.132583	0.365333	36134.3	39534.5	32734.1	0.827989	-0.272317	0.0010286	0.00130597	0.608632	0.0817665	40261.4	59511.7	21011.1	0.353058	-1.50202	5.9055e-59	1.55816e-58	1.47676	0.102433
CJJ81176_0354_ndk_nucleoside_diphosphate_kinase	38090.9	23836.1	52345.7	2.19607	1.13492	5.74e-13	2.65e-12	0.327333	0.274953	35678.2	39357.4	31999	0.813038	-0.298605	0.000363588	0.000473949	0.318071	0.0600859	41121.7	59243.2	23000.3	0.388235	-1.365	2.54765e-50	6.14899e-50	0.761139	0.261166
CJJ81176_0355_-_ferredoxin,_4Fe-4S	34845.9	43979	25712.7	0.584658	-0.774336	7.7e-06	1.78e-05	0.106482	0.0238221	34648.4	53574.1	15722.8	0.293478	-1.76868	8.64267e-67	5.74484e-66	1.67368	0.0032754	61524.5	80625.3	42423.8	0.526185	-0.926359	4.13799e-24	7.07249e-24	0.6964	0.0156406
CJJ81176_0356_-_anti-oxidant_AhpCTSA_family_protein	309831	45520.9	574141	12.6127	3.6568	1.89e-76	5.33e-75	0.00606683	7.17589	245854	139807	351902	2.51706	1.33174	2.358e-44	9.66725e-44	0.00305419	4.57604	127185	210443	43927.5	0.208738	-2.26023	6.68906e-84	2.36469e-83	0.177802	0.0427537
CJJ81176_0357_flhB_flagellar_biosynthesis_protein_FlhB	3431.36	3563	3299.71	0.926106	-0.110751	0.577414	0.619246	0.146361	0.218823	2818.39	3620.15	2016.64	0.557059	-0.844097	5.7789e-18	1.18865e-17	0.21225	0.0873792	4443.14	5449.28	3437	0.630724	-0.664919	5.63842e-14	8.13838e-14	0.288414	0.0637944
CJJ81176_0358_motB_flagellar_motor_protein_MotB	24466.1	27136	21796.3	0.803226	-0.316123	0.043382	0.0601751	0.216763	0.37909	14026.1	14707.5	13344.8	0.907345	-0.140276	0.0558671	0.063647	0.602463	0.534258	24161.8	22139.2	26184.5	1.18272	0.242108	0.00214734	0.00244908	0.598857	0.258941
CJJ81176_0359_-_flagellar_motor_protein_MotA	42695.7	38023.7	47367.7	1.24574	0.317004	0.0884995	0.115651	0.384529	0.758998	36723.7	44457.2	28990.3	0.652094	-0.616849	1.45816e-12	2.60252e-12	0.245992	0.402028	51804.2	66912.7	36695.7	0.548412	-0.866667	1.67479e-22	2.78107e-22	0.145821	0.259237
CJJ81176_0360_polA_DNA_polymerase_I	16375.5	15157.8	17593.1	1.16066	0.21495	0.153841	0.190169	0.315734	0.000120963	12492.7	14224.8	10760.6	0.756473	-0.40264	4.43355e-07	6.53822e-07	0.494449	0.00533778	18019.5	21410.6	14628.5	0.683238	-0.54954	4.55234e-12	6.37257e-12	0.507599	0.294104
CJJ81176_0361_-_major_facilitator_family_transporter	3567.18	3501.64	3632.72	1.03743	0.053019	0.859192	0.876172	0.546531	1.16441	3778.11	5334.91	2221.32	0.416373	-1.26405	6.58775e-39	2.34924e-38	0.537674	0.42517	5703.97	8030.56	3377.38	0.420566	-1.24959	1.71206e-44	3.89299e-44	0.673162	0.189907
CJJ81176_0362_-_inner_membrane_metabolite_transport_protein_YdfJ	2522.38	2673.58	2371.19	0.886896	-0.173163	0.275361	0.321054	0.209958	0.715064	2104.65	2760.34	1448.95	0.524916	-0.929842	6.82777e-20	1.49632e-19	0.131207	0.379793	3367.36	4155.21	2579.51	0.620789	-0.687825	7.05804e-14	1.01631e-13	0.244853	0.142433
CJJ81176_0363_-_inner_membrane_metabolite_transport_protein_YdfJ	2480.83	2588.29	2373.36	0.916959	-0.125071	0.369377	0.420637	0.646848	0.906421	1801.64	2151.29	1451.99	0.67494	-0.567169	3.37364e-09	5.417e-09	1.4289	0.709368	2866.63	3237.23	2496.03	0.771039	-0.375124	1.95363e-05	2.37002e-05	1.09449	0.401597
CJJ81176_0364_-_inosine-uridine_preferring_nucleoside_hydrolase_family_protein	999.416	1075.82	923.008	0.857955	-0.221026	0.352642	0.403594	0.00491136	0.788905	543.149	522.788	563.509	1.07789	0.108211	0.320516	0.341079	0.0456679	0.832078	912.363	786.824	1037.9	1.3191	0.399558	0.000180469	0.000213776	0.0155835	0.00711112
CJJ81176_0365_-_hypothetical_protein	165.373	178.09	152.655	0.857182	-0.222326	0.457868	0.506375	0.0159231	0.00394236	82.8012	72.2358	93.3665	1.29252	0.370191	0.0239826	0.0281197	0.379859	0.0059334	140.288	108.765	171.811	1.57966	0.659617	6.40827e-05	7.66115e-05	0.396489	0.0190489
CJJ81176_0366_uvrA_excinuclease_ABC_subunit_A	15028.5	18940.3	11116.8	0.586942	-0.76871	2.73e-06	6.67e-06	0.0994784	0.029924	7126.23	7453.82	6798.65	0.912102	-0.132733	0.0905892	0.10173	0.141468	0.0393472	14747.5	11219.6	18275.4	1.62887	0.703875	1.75615e-21	2.86622e-21	0.11776	0.16555
CJJ81176_0367_-_hypothetical_protein	2212.53	2016.15	2408.91	1.19481	0.256777	0.133219	0.167895	0.000154939	1.31777	3932.07	6391.52	1472.63	0.230404	-2.11776	3.49138e-82	3.09432e-81	1.92034	0.192065	5782.04	9618.98	1945.1	0.202215	-2.30604	1.12142e-119	5.96991e-119	1.517	0.00068371
CJJ81176_0368_-_hypothetical_protein	92.317	17.0322	167.602	9.8403	3.2987	9e-29	8.42e-28	0.0472231	0.30965	80.4482	58.4563	102.44	1.75242	0.809351	1.14065e-05	1.5962e-05	0.0487946	0.205303	52.205	87.9649	16.4451	0.186951	-2.41927	3.266e-19	5.15385e-19	0.0370227	0.11542
CJJ81176_0369_trpE_anthranilate_synthase_component_I	2200.78	517.111	3884.45	7.51183	2.90916	1.02e-80	3.19e-79	0.0937044	2.14966	1526.89	674.423	2379.36	3.52799	1.81885	4.72248e-90	4.71726e-89	0.127243	2.07039	756.757	1014.95	498.563	0.491219	-1.02556	9.64413e-18	1.48434e-17	0.241475	0.344691
CJJ81176_0370_trpD_anthranilate_synthase_component_II	3462.73	1158.16	5767.29	4.9797	2.31606	2.08e-60	4.33e-59	0.0207121	2.75511	2244.35	955.758	3532.94	3.69648	1.88615	1.50708e-112	1.98891e-111	0.24338	2.85401	1277.87	1438.62	1117.13	0.776527	-0.364892	0.000931373	0.00107787	0.65324	0.056813
CJJ81176_0371_trpF_N-(5'phosphoribosyl)anthranilate_isomerase	620.799	309.725	931.873	3.00871	1.58915	9.04e-14	4.4e-13	0.0914262	2.54177	433.999	296.874	571.124	1.92379	0.943952	1.27437e-16	2.52915e-16	0.121587	2.31972	372.802	446.757	298.848	0.668927	-0.580079	1.86236e-05	2.26233e-05	0.104701	0.199081
CJJ81176_0372_trpB_tryptophan_synthase_subunit_beta	1318.68	933.441	1703.92	1.82541	0.868223	2.61e-06	6.4e-06	0.844441	1.14111	782.111	520.548	1043.67	2.00495	1.00357	1.67389e-23	4.08419e-23	0.538084	1.38925	842.018	783.275	900.76	1.14999	0.201624	0.0476426	0.051979	0.572325	1.48378
CJJ81176_0373_trpA_tryptophan_synthase_subunit_alpha	1014.95	755.205	1274.69	1.68787	0.755201	0.000158278	0.000312064	0.714679	0.817847	663.018	545.3	780.736	1.43175	0.517783	3.16136e-06	4.51123e-06	0.528599	0.874303	774.796	820.674	728.919	0.888195	-0.171051	0.0910207	0.0975415	0.569184	1.0434
CJJ81176_0374_-_hypothetical_protein	21594.1	20348.7	22839.4	1.1224	0.166586	0.369396	0.420637	0.295017	0.822142	26545.4	39118.9	13971.9	0.357165	-1.48534	1.51379e-54	7.70965e-54	0.421105	0.190154	39260.1	58883.3	19636.9	0.333489	-1.58429	8.13982e-64	2.2913e-63	0.59512	0.0852826
CJJ81176_0375_fliN_flagellar_motor_switch_protein	6944.93	6653.98	7235.88	1.08745	0.120952	0.506604	0.554165	0.137891	0.601793	7903.73	11379.8	4427.62	0.389076	-1.36188	3.44872e-49	1.53958e-48	0.0894073	0.22244	11773.7	17128.2	6419.17	0.374771	-1.41592	1.33009e-57	3.46897e-57	0.00876338	0.0354174
CJJ81176_0376_-_hypothetical_protein	6855.03	8874.31	4835.76	0.544917	-0.875891	4.26e-08	1.27e-07	0.861103	0.00676162	3205.78	3453.32	2958.23	0.856634	-0.22325	0.0100173	0.0120101	0.229499	0.0305475	6878.23	5197.42	8559.03	1.64678	0.719651	1.73484e-20	2.79117e-20	0.0812251	0.624998
CJJ81176_0377_-_Ppx/GppA_family_phosphatase	6040.48	4879.29	7201.68	1.47597	0.561663	1.52e-05	3.41e-05	1.72203	1.47387	2926.38	1450.98	4401.77	3.03366	1.60106	1.39956e-89	1.39033e-88	0.524606	2.13103	3444.44	2184.09	4704.79	2.15412	1.1071	1.25258e-41	2.71517e-41	0.71128	4.05806
CJJ81176_0378_-_ferredoxin,_4Fe-4S	3264.59	1852.27	4676.9	2.52495	1.33626	1.47e-22	1.12e-21	1.42297	4.65177	2223.96	1593.63	2854.29	1.79106	0.840811	1.05436e-23	2.57953e-23	2.00625	3.48168	2091.61	2397.76	1785.47	0.74464	-0.425385	2.0811e-05	2.52128e-05	2.73035	2.51686
CJJ81176_0379_-_DNA-binding_response_regulator	74144.6	80928.8	67360.5	0.832342	-0.264752	0.14414	0.180026	0.0183455	0.224924	51479.3	61725.5	41233.1	0.668007	-0.582064	5.61111e-11	9.57969e-11	0.821758	0.222941	85491.3	92908.3	78074.3	0.840337	-0.25096	0.00286442	0.00325871	0.645175	0.00944648
CJJ81176_0380_-_FolB_domain-containing_protein	1245.48	1233.7	1257.26	1.0191	0.0272938	0.78012	0.804165	1.15577	0.00956882	874.279	979.693	768.864	0.784801	-0.349602	0.00171495	0.00214132	0.525265	0.00127373	1332.29	1474.99	1189.58	0.8065	-0.310254	0.00316667	0.00359578	0.668768	0.941142
CJJ81176_0381_-_putative_glycerol-3-phosphate_acyltransferase_PlsY	5743.5	7444.42	4042.57	0.543034	-0.880886	1.93e-08	5.92e-08	0.184903	0.167362	3407.61	4341.06	2474.16	0.569944	-0.811107	3.10582e-19	6.65323e-19	2.40169	0.215885	6857.97	6533.55	7182.38	1.09931	0.136595	0.150727	0.159355	1.62272	0.143483
CJJ81176_0382_ccpA-2_cytochrome_c551_peroxidase	165227	169674	160781	0.947586	-0.0776706	0.757256	0.78283	0.397714	0.175407	56995.1	15706.5	98283.6	6.25751	2.64559	2.35386e-256	7.73776e-255	0.0977395	0.373883	93665.1	23647.1	163683	6.92191	2.79117	8.08034e-273	2.00348e-271	0.0987489	1.21157
CJJ81176_0383_glmM_phosphoglucosamine_mutase	25068.9	35124	15013.7	0.427447	-1.22618	5.7e-13	2.64e-12	1.22922	0.213757	8895.13	8600.13	9190.14	1.06861	0.0957293	0.225977	0.243484	0.00517791	0.729016	23421.8	12944.8	33898.8	2.61873	1.38887	3.1117e-84	1.1087e-83	0.00470229	1.48094
CJJ81176_0384_lspA_lipoprotein_signal_peptidase	4513.07	7317.07	1709.07	0.233572	-2.09806	2.7e-32	2.88e-31	0.0347237	0.0155916	935.455	825.221	1045.69	1.26716	0.341601	0.000724215	0.000930619	0.116294	0.139352	4150.58	1242.31	7058.85	5.68204	2.50641	1.43335e-210	1.90762e-209	0.0532509	0.00232564
CJJ81176_0385_-_hypothetical_protein	3277.41	4502.36	2052.46	0.455862	-1.13333	3.15e-11	1.26e-10	2.35501	0.784017	991.143	724.799	1257.49	1.73495	0.794892	2.31792e-16	4.56515e-16	0.36188	2.75096	2716.4	1091.21	4341.6	3.97869	1.99229	3.67116e-119	1.94292e-118	0.22381	2.62029
CJJ81176_0386_-_coproporphyrinogen_III_oxidase	4594.01	4888.94	4299.08	0.879349	-0.185493	0.333929	0.384124	0.280212	0.573687	2220.57	1814.09	2627.05	1.44814	0.534201	8.22544e-10	1.34829e-09	0.0611139	0.761326	3723.1	2730.35	4715.86	1.7272	0.788436	1.83263e-21	2.98565e-21	0.0167747	0.293404
CJJ81176_0387_-_hypothetical_protein	5082.87	3442.64	6723.1	1.95289	0.96561	1.6e-11	6.51e-11	0.0639883	1.91444	6137.62	8163.31	4111.92	0.503708	-0.989341	5.1451e-29	1.43555e-28	1.55557	0.580321	7803.6	12285.3	3321.93	0.270399	-1.88684	9.18797e-92	3.62314e-91	1.38478	0.0375847
CJJ81176_0388_cmeC_RND_efflux_system,_outer_membrane_lipoprotein_CmeC	28308.9	21519	35098.8	1.63106	0.705814	4.3e-06	1.02e-05	0.489117	0.957468	14612.2	7749.9	21474.5	2.77093	1.47037	2.22344e-93	2.31034e-92	0.0710819	1.44081	16218.4	11665.1	20771.8	1.78067	0.832424	7.34663e-30	1.35136e-29	0.137271	1.77166
CJJ81176_0389_cmeB_RND_efflux_system,_inner_membrane_transporter_CmeB	74753.2	52781.8	96724.5	1.83253	0.87384	2.67e-07	7.4e-07	0.653638	1.49208	44997.4	30832.6	59162.2	1.91882	0.940218	1.348e-32	4.10301e-32	0.168498	1.52667	48680.1	46406	50954.1	1.09801	0.134886	0.11399	0.121366	0.266514	1.68209
CJJ81176_0390_cmeA_RND_efflux_system,_membrane_fusion_protein_CmeA	57899.4	32355	83443.8	2.57901	1.36682	5.33e-16	2.98e-15	2.24739	0.33176	43107	35197.4	51016.5	1.44944	0.535495	2.3334e-11	4.06434e-11	0.00984169	0.15661	42121.9	52980.1	31263.6	0.590102	-0.760965	2.22604e-18	3.46443e-18	0.121952	4.30931
CJJ81176_0391_-_TetR_family_transcriptional_regulator	13791.5	17695.7	9887.34	0.558741	-0.839748	2.79e-07	7.71e-07	0.160486	0.027705	4343.97	2641.15	6046.78	2.28945	1.195	1.415e-52	6.91439e-52	0.383222	0.0758612	10525.1	3975.19	17075	4.2954	2.10279	2.15975e-186	2.29949e-185	0.173565	0.421221
CJJ81176_0392_-_iron-sulfur_cluster-binding_domain-containing_protein	24593.6	28534.5	20652.8	0.723783	-0.46637	0.00559889	0.00892463	0.175011	0.042299	12088.7	11549.3	12628	1.09339	0.128813	0.0960723	0.107687	0.0147156	0.0260266	22459.5	17384.6	27534.5	1.58385	0.663435	2.69442e-19	4.26676e-19	0.0615614	0.27972
CJJ81176_0393_rpsU_30S_ribosomal_protein_S21	205268	215280	195256	0.906986	-0.140848	0.503514	0.551119	0.957863	0.347522	2.08557e+06	4.05182e+06	119326	0.0294499	-5.08559	2.75521e-169	6.0749e-168	5.30358	0.00142022	3.15201e+06	6.09645e+06	207562	0.0340463	-4.87636	3.87e-236	6.36791e-235	4.26853	0.00577837
CJJ81176_0394_-_colicin_E1_immunity_protein	0.327175	0.654351	0	0	#NAME?	1	1	0.00754867	0	5.60434	11.2087	0	0	#NAME?	5.30352e-10	8.74887e-10	0.197476	0	8.74507	16.8589	0.631283	0.0374452	-4.73908	1.90661e-13	2.72804e-13	0.191685	0.00285361
CJJ81176_0395_-_hypothetical_protein	14119.8	19922.8	8316.8	0.417451	-1.26032	7.53e-15	3.94e-14	3.09255	0.160105	7789.42	10487.2	5091.68	0.485516	-1.04241	2.05769e-32	6.23167e-32	0.714938	0.239712	17507.4	15783.7	19231.1	1.21841	0.285003	0.000212986	0.000251963	0.261118	1.90111
CJJ81176_0396_-_glutathionylspermidine_synthase_family_protein	28660.6	40001.3	17319.8	0.432981	-1.20762	1.03e-12	4.67e-12	0.679291	0.292191	16148.6	21690.1	10607	0.489026	-1.03202	2.78185e-32	8.38263e-32	1.72926	0.403169	35621	32642.1	38599.9	1.18252	0.241864	0.00253074	0.00288454	0.560108	0.433507
CJJ81176_0397_-_2-hydroxyacid_dehydrogenase	23229.7	28635.9	17823.6	0.622421	-0.684038	1.96e-05	4.35e-05	0.126051	0.266444	16129.3	21346.9	10911.8	0.511162	-0.968146	5.67279e-29	1.57791e-28	2.14615	0.251253	29876.6	32124.3	27629	0.860065	-0.217482	0.00520888	0.00587785	0.99867	0.0843009
CJJ81176_0398_-_putative_nucleotide-binding_protein	7606.1	9121.53	6090.68	0.667726	-0.582672	0.000145307	0.00028743	1.06727	0.252261	4872.58	6016.35	3728.81	0.619779	-0.690175	1.72552e-15	3.34019e-15	1.40537	0.294386	8925.45	9054.24	8796.65	0.971551	-0.0416387	0.487357	0.496687	0.856508	0.557217
CJJ81176_0399_-_putative_lipoprotein	2182.75	2971.28	1394.23	0.469233	-1.09162	1.14e-09	3.92e-09	4.19758	0.223366	847.478	841.101	853.855	1.01516	0.0217124	0.981837	0.986201	0.837883	0.564001	2065.1	1265.61	2864.59	2.26341	1.1785	3.61052e-38	7.49432e-38	0.433523	4.01163
CJJ81176_0400_-_hypothetical_protein	3478.71	3634.76	3322.66	0.914132	-0.129525	0.516524	0.562971	2.3328	0.0373811	1715.21	1398.8	2031.62	1.45241	0.538445	5.75295e-09	9.16417e-09	0.791461	0.0196178	2804.7	2104.78	3504.63	1.66508	0.735591	5.27579e-17	7.99095e-17	0.55702	2.82856
CJJ81176_0401_-_ATPase,_AAA_family_protein	3146.84	3706.3	2587.38	0.698104	-0.518485	0.00239634	0.00404089	3.7703	0.011565	1266.5	950.466	1582.53	1.665	0.735521	1.20948e-14	2.28978e-14	0.0817745	0.0294148	2501.93	1430.48	3573.38	2.49803	1.32079	2.39417e-51	5.90388e-51	0.0306992	4.69366
CJJ81176_0402_-_hypothetical_protein	1762.72	1174.67	2350.77	2.00121	1.00088	3.49e-09	1.14e-08	0.132948	1.54329	776.058	112.077	1440.04	12.8487	3.68355	7.83885e-242	2.28591e-240	0.0744672	2.91056	650.768	168.613	1132.92	6.71907	2.74826	9.04851e-118	4.71983e-117	0.137346	0.337603
CJJ81176_0403_-_putative_sulfite_oxidase_subunit_YedY	16897.4	6123.43	27671.4	4.51893	2.17598	2.32e-47	3.46e-46	0.0227769	9.46364	9091.39	1212.08	16970.7	14.0012	3.80748	0	0	0.0231857	12.7452	3865.7	1824.3	5907.1	3.23801	1.69511	3.71266e-96	1.51691e-95	0.148048	0.400232
CJJ81176_0404_pyrF_orotidine_5'-phosphate_decarboxylase	8982.72	12110	5855.45	0.483522	-1.04835	1.32e-10	5e-10	0.0661818	0.158437	2772.55	1962.94	3582.15	1.8249	0.867814	2.388e-25	6.05541e-25	0.00337174	0.593902	7319.33	2954.57	11684.1	3.95458	1.98352	2.48688e-156	1.87552e-155	0.00226958	0.174335
CJJ81176_0405_nusB_transcription_antitermination_protein_NusB	7654.36	9282.02	6026.7	0.649287	-0.623071	7.12e-05	0.000147994	0.571509	0.44859	2903.41	2117.82	3688.99	1.74188	0.800647	3.17693e-22	7.51818e-22	0.191051	1.20954	6072.69	3188.16	8957.23	2.80953	1.49033	1.2832e-85	4.66382e-85	0.184548	1.05838
CJJ81176_0406_ribH_6,7-dimethyl-8-ribityllumazine_synthase	16507.6	17560	15455.1	0.880132	-0.184208	0.258101	0.303273	0.540504	0.483829	8304.73	7150.06	9459.4	1.32298	0.403793	2.09232e-07	3.12379e-07	0.206011	0.802093	13854.7	10762.4	16947.1	1.57466	0.655037	1.38134e-18	2.16469e-18	0.204057	0.87299
CJJ81176_0407_kdsA_2-dehydro-3-deoxyphosphooctonate_aldolase	27734.8	28485.3	26984.3	0.947304	-0.0781009	0.643978	0.680928	0.790702	0.0293258	18324.6	20143.8	16505.4	0.819377	-0.287401	0.000331844	0.000433194	0.408133	0.0344754	28904.3	30317.5	27491.2	0.906776	-0.141183	0.0660464	0.0714976	0.203825	0.720867
CJJ81176_0408_-_integral_membrane_protein	3367.19	4449.62	2284.77	0.513475	-0.961633	9.57e-09	3e-08	0.000972448	0.326018	1981.76	2567.77	1395.75	0.543564	-0.879479	3.99264e-18	8.28782e-18	0.309457	0.290996	4078.68	3864.54	4292.82	1.11082	0.151628	0.084142	0.0905452	0.13339	0.00831682
CJJ81176_0409_engA_GTP-binding_protein_EngA	9548.09	10725.3	8370.88	0.780479	-0.357569	0.0220353	0.0320416	0.0653651	0.0035341	4769.81	4419.72	5119.9	1.15842	0.212158	0.0097212	0.0116629	0.0583227	0.0106839	8499.93	6652.96	10346.9	1.55523	0.637132	4.93738e-17	7.48464e-17	0.117675	0.063586
CJJ81176_0410_aroK_shikimate_kinase	3140.91	3641.32	2640.51	0.725152	-0.463644	0.0036974	0.00605396	0.156251	0.142708	1835.54	2055.68	1615.39	0.785817	-0.347735	0.000607899	0.000783938	0.765761	0.177117	3303.86	3094.24	3513.47	1.13548	0.183308	0.0229651	0.0253301	0.658106	0.197188
CJJ81176_0411_trpS_tryptophanyl-tRNA_synthetase	10986.6	10602.4	11370.8	1.07248	0.100946	0.561725	0.603855	0.00942836	0.409972	8042.74	9127.95	6957.53	0.762222	-0.391716	1.35902e-06	1.972e-06	0.0457609	0.33903	11983.9	13739	10228.8	0.744506	-0.425645	8.87519e-08	1.14335e-07	0.0243413	0.0116928
CJJ81176_0412_serS_seryl-tRNA_synthetase	18813.8	21730.9	15896.8	0.731529	-0.451012	0.00452169	0.00732391	0.226038	0.300239	9373.48	9015.6	9731.37	1.07939	0.11022	0.18788	0.205001	0.155377	0.554856	17269.6	13569.8	20969.4	1.5453	0.627884	2.6553e-17	4.03873e-17	0.0880076	0.336625
CJJ81176_0413_-_TPR_domain-containing_protein	18212.9	22273.8	14152.1	0.635372	-0.654326	5.56e-05	0.000117101	0.203211	0.0516983	7171.81	5684.31	8659.31	1.52337	0.607266	3.21051e-15	6.16199e-15	0.168765	0.190434	15020.2	8555.74	21484.6	2.51113	1.32834	1.41691e-76	4.57149e-76	0.0879502	0.168985
CJJ81176_0414_-_hypothetical_protein	279880	146829	412932	2.81234	1.49177	1.44e-15	7.89e-15	0.323177	6.08384	908918	1.56586e+06	251979	0.160921	-2.63558	7.29546e-66	4.72766e-65	3.93045	0.237088	1.24981e+06	2.35789e+06	141725	0.0601068	-4.05633	1.88323e-146	1.32118e-145	5.13047	0.0209199
CJJ81176_0415_pyk_pyruvate_kinase	52363.6	58944.6	45782.5	0.776704	-0.364563	0.0292055	0.0415644	0.107843	0.292475	34701.9	41378.5	28025.4	0.677293	-0.562148	4.43554e-11	7.60859e-11	0.67469	0.298849	59576.5	62279.7	56873.2	0.913191	-0.131012	0.0935484	0.100072	0.433612	0.0953569
CJJ81176_0416_-_malate:quinone_oxidoreductase,_putative	47804.3	43529.9	52078.6	1.19639	0.258685	0.158429	0.19544	0.234905	0.322065	58758.1	85639.8	31876.4	0.372215	-1.42579	4.12139e-44	1.67073e-43	0.0396917	0.0952061	85453.8	128902	42005.9	0.325875	-1.61761	1.21862e-55	3.13757e-55	0.0116108	0.0700683
CJJ81176_0417_-_pantothenate_kinase	1718.41	2474.65	962.168	0.38881	-1.36286	2.66e-12	1.15e-11	2.3744	0.0435913	554.255	519.833	588.678	1.13244	0.179429	0.133002	0.147526	0.203375	0.154757	1584.17	782.376	2385.96	3.04964	1.60864	1.43664e-64	4.08213e-64	0.0992823	2.24354
CJJ81176_0418_-_tram-like_protein	1368.95	1851.66	886.245	0.478622	-1.06304	1.05e-07	3.02e-07	1.44938	0.0244	526.098	510.064	542.133	1.06287	0.0879674	0.482882	0.50378	0.185555	0.0670729	1276.52	767.603	1785.45	2.326	1.21785	3.48217e-35	6.88823e-35	0.0868962	1.33022
CJJ81176_0419_-_putative_lipoprotein	14504.7	17954.6	11054.7	0.615704	-0.699691	1.51e-05	3.4e-05	0.0462597	0.181739	6244.33	5723.3	6765.35	1.18207	0.241317	0.00330195	0.00406393	0.324996	0.420392	12967.5	8614.65	17320.4	2.01058	1.00761	3.87196e-43	8.62022e-43	0.207475	0.0161461
CJJ81176_0420_-_hypothetical_protein	11252.2	13435	9069.29	0.675048	-0.566938	0.000443535	0.000819043	0.722174	0.0310942	7468.36	9389.85	5546.88	0.590731	-0.759426	4.06595e-19	8.67915e-19	0.966679	0.0276382	13550.4	14134.3	12966.4	0.91737	-0.124424	0.0803129	0.0865791	0.864286	0.538878
CJJ81176_0421_gatC_aspartyl/glutamyl-tRNA_amidotransferase_subunit_C	7924.94	5808.32	10041.6	1.72882	0.789791	8.13e-08	2.36e-07	0.266315	3.06375	8209.48	10276	6142.93	0.597792	-0.742284	1.05145e-18	2.21564e-18	1.2682	1.24924	10534.9	15464.6	5605.18	0.362453	-1.46413	1.62171e-61	4.42063e-61	1.00685	0.155631
CJJ81176_0422_-_cvpA_family_protein	11245.9	12451.4	10040.4	0.806367	-0.310491	0.0401091	0.0558927	0.155784	0.276442	7805.57	9464.74	6146.41	0.649401	-0.622819	6.52499e-14	1.21746e-13	0.913402	0.285503	13129.5	14244.3	12014.7	0.843474	-0.245585	0.00122254	0.00141032	0.522354	0.148014
CJJ81176_0423_fur_ferric_uptake_regulation_protein	16714.6	19123.4	14305.9	0.748082	-0.418731	0.0103231	0.01568	0.500432	0.301458	9903.79	11053.8	8753.81	0.79193	-0.336555	3.18068e-05	4.3434e-05	0.0838065	0.364832	17546.4	16637.4	18455.5	1.10928	0.149623	0.0533425	0.0581276	0.0153264	0.509724
CJJ81176_0424_lysS_lysyl-tRNA_synthetase	34981.2	43855.7	26106.8	0.595288	-0.74834	1.25e-05	2.84e-05	0.0242727	0.256905	15090.3	14197.6	15982.9	1.12575	0.170884	0.0286378	0.0333616	0.221857	0.655841	31839.4	21368.2	42310.6	1.98007	0.985554	7.05363e-41	1.50911e-40	0.0437992	0.0387623
CJJ81176_0425_glyA_serine_hydroxymethyltransferase	60063	64031.8	56094.1	0.876035	-0.190939	0.269735	0.315302	0.475041	0.503453	25442.6	16541	34344.2	2.0763	1.05402	9.68552e-46	4.09145e-45	0.157742	1.28326	43326.3	24896.7	61756	2.48049	1.31063	1.98537e-70	6.03954e-70	0.106151	0.756154
CJJ81176_0427_-_hypothetical_protein	54340.4	68166.8	40514.1	0.594338	-0.750645	2.84e-05	6.21e-05	0.183294	0.204771	23057.9	21313.8	24802	1.16366	0.218668	0.00601251	0.00729082	0.595497	0.556345	48913.6	32076.1	65751.1	2.04985	1.03552	3.44313e-42	7.52664e-42	0.163792	0.13263
CJJ81176_0428_-_hypothetical_protein	61578	66497.9	56658.1	0.852028	-0.231027	0.203938	0.245214	0.0237405	0.851486	32612.6	30529	34696.3	1.1365	0.184602	0.030422	0.0352827	0.353032	1.27206	55049.8	45949.7	64149.9	1.39609	0.481392	2.58638e-09	3.43712e-09	0.224631	0.0114714
CJJ81176_0429_aroE_shikimate_5-dehydrogenase	10239.7	12031.2	8448.27	0.702197	-0.510053	0.00142219	0.00245787	6.64528	0.6086	4855.97	4537.63	5174.31	1.14031	0.189429	0.0302409	0.035116	1.05854	1.10832	9212.49	6828.51	11596.5	1.69824	0.764042	1.03698e-23	1.75579e-23	0.586201	7.0671
CJJ81176_0430_-_putative_lipoprotein	22357.6	24725.7	19989.4	0.808447	-0.306776	0.0494346	0.0677896	0.88317	0.0714718	15011.6	17792.4	12230.7	0.687413	-0.540751	3.42433e-11	5.90199e-11	1.14321	0.0915851	25324.7	26785.2	23864.3	0.890953	-0.166579	0.0284839	0.031265	1.26613	0.693601
CJJ81176_0431_lgt_prolipoprotein_diacylglyceryl_transferase	4241.04	5012.08	3470.01	0.692329	-0.530471	0.000308174	0.000582788	1.01042	0.797692	3206.48	4288.45	2124.52	0.495406	-1.01332	5.38153e-26	1.38997e-25	2.22704	0.591918	5645.23	6452.97	4837.48	0.749652	-0.415706	7.37468e-07	9.25671e-07	1.41796	0.678805
CJJ81176_0432_frdC_fumarate_reductase_cytochrome_b-556_subunit	74507.5	88890.2	60124.9	0.676395	-0.564063	0.00129985	0.00226158	1.84985	0.247517	48775	60755	36794.9	0.605628	-0.723496	3.2427e-15	6.21719e-15	0.0614384	0.245056	88573.5	91446.1	85701	0.937176	-0.0936085	0.301431	0.31141	0.0242263	1.04105
CJJ81176_0433_frdA_fumarate_reductase_flavoprotein_subunit	202827	273420	132234	0.483631	-1.04802	5.92e-08	1.73e-07	4.79558	0.0981027	89119.6	97300.6	80938.6	0.831841	-0.265621	0.00544379	0.0066145	0.355709	0.2496	204978	146454	263502	1.79922	0.847368	1.55407e-20	2.50255e-20	0.118765	4.12045
CJJ81176_0434_frdB_fumarate_reductase_iron-sulfur_subunit	77761	86719.3	68802.7	0.793396	-0.333887	0.0529072	0.072138	3.3272	0.234162	52740.3	63369	42111.6	0.664546	-0.589559	6.09548e-11	1.03675e-10	0.0863925	0.232067	89478.4	95381.8	83574.9	0.876214	-0.190645	0.0284431	0.0312391	0.0709062	2.05981
CJJ81176_0435_-_GTP-binding_protein	6298.97	9043.94	3554	0.39297	-1.34751	4.8e-16	2.71e-15	14.9799	0.0243776	1920.21	1666.57	2173.86	1.30439	0.383375	2.74367e-05	3.76369e-05	0.137952	0.100379	5611.76	2508.85	8714.66	3.47356	1.79642	1.24307e-120	6.79743e-120	0.105491	16.2917
CJJ81176_0436_-_GTP-binding_protein	3630.62	5180.33	2080.91	0.401695	-1.31583	2.57e-14	1.3e-13	11.6986	0.00420618	965.964	659.25	1272.68	1.93049	0.948969	3.66114e-22	8.64143e-22	0.255709	0.0152683	2992.6	992.054	4993.14	5.03313	2.33146	4.03899e-164	3.35348e-163	0.0757545	14.1977
CJJ81176_0437_-_hypothetical_protein	2287.01	2952.51	1621.52	0.5492	-0.864596	9.31e-07	2.4e-06	6.48768	0.517538	768.947	544.363	993.53	1.82512	0.867995	7.06345e-18	1.45122e-17	0.408555	1.55368	1832.84	819.554	2846.13	3.47278	1.79609	1.08398e-85	3.94768e-85	0.290629	7.93177
CJJ81176_0438_-_hypothetical_protein	55917.2	13759.1	98075.4	7.12804	2.83351	2.52e-63	5.91e-62	0.107243	2.00373	66318.3	72713.6	59923	0.824096	-0.279115	0.00240245	0.00297509	0.0468171	0.395837	61359.5	109451	13267.8	0.121222	-3.04428	3.02108e-148	2.15282e-147	0.337146	0.074427
CJJ81176_0439_-_oxidoreductase,_putative	109662	38269.9	181054	4.73098	2.24214	1.03e-35	1.19e-34	0.311934	0.656004	105733	100798	110668	1.09791	0.134765	0.117326	0.1307	0.304294	0.181677	94308.3	151718	36898.7	0.243206	-2.03975	4.29376e-76	1.37796e-75	0.974009	0.380969
CJJ81176_0440_-_hypothetical_protein	14055.8	2784.14	25327.4	9.097	3.18539	9.62e-105	5.26e-103	0.0571154	9.00965	15042.8	14612.9	15472.8	1.05885	0.0824987	0.247564	0.265951	2.10277	2.80605	12344.5	22001.2	2687.68	0.12216	-3.03315	3.19979e-182	3.3095e-181	6.77813	0.0778617
CJJ81176_0441_-_hypothetical_protein	28505.3	25548.4	31462.3	1.23148	0.300391	0.0533922	0.0726102	0.423025	0.991528	41719.1	64218	19220.1	0.299295	-1.74036	8.67185e-64	5.31481e-63	0.934992	0.119276	60660.1	96667.8	24652.4	0.255022	-1.9713	4.70569e-82	1.62855e-81	1.32237	0.0754452
CJJ81176_0442_-_HIT_family_protein	1776.56	1221.86	2331.26	1.90795	0.932025	2.66e-08	8.05e-08	1.37781	0.82277	1519.76	1613.42	1426.09	0.883893	-0.178056	0.0617762	0.0701579	0.549756	0.507091	1804.56	2429.11	1180.01	0.485779	-1.04163	5.93373e-24	1.0094e-23	0.88833	1.43811
CJJ81176_0443_-_hypothetical_protein	77342.3	61322.1	93362.4	1.52249	0.606434	0.000902107	0.00160513	0.246091	1.20807	38215.9	19246.7	57185.1	2.97117	1.57103	8.29903e-95	8.87849e-94	0.263434	2.15349	44054.8	28972.3	59137.2	2.04116	1.02939	9.95805e-42	2.16375e-41	0.543357	0.622324
CJJ81176_0444_-_hypothetical_protein	718.278	332.373	1104.18	3.32212	1.73211	1.57e-18	1.02e-17	1.00789	0.623218	493.759	312.831	674.687	2.15671	1.10883	2.67278e-24	6.63791e-24	0.569497	0.414066	395.481	470.655	320.307	0.680556	-0.555215	3.21287e-05	3.86912e-05	0.645086	2.27866
CJJ81176_0445_-_hypothetical_protein	3.96913	0.231528	7.70674	33.2864	5.05686	3.28e-08	9.85e-08	0.353828	0.733345	3.07953	1.46914	4.68992	3.19229	1.67459	0.0197158	0.0232222	0.141732	0.69698	1.2208	2.21625	0.225341	0.101677	-3.29794	0.0395303	0.0432326	0.145738	0.356957
CJJ81176_0446_-_ABC_transporter,_ATP-binding_protein	18223.1	21533	14913.2	0.692573	-0.529961	0.00057727	0.00105096	0.646327	0.192011	12493.6	15861.1	9125.98	0.575367	-0.797445	1.9647e-20	4.39625e-20	2.0702	0.185859	22323.4	23870	20776.7	0.870409	-0.200234	0.015806	0.0174871	1.17479	0.396136
CJJ81176_0447_-_hypothetical_protein	18116.1	21145.8	15086.4	0.713446	-0.487123	0.000907906	0.00161386	0.365025	1.02134	12628.4	16016.3	9240.58	0.57695	-0.793483	3.77733e-21	8.64483e-21	0.929734	0.858287	22252.4	24104	20400.9	0.84637	-0.240639	0.00211789	0.00242006	0.396139	0.211666
CJJ81176_0448_-_hypothetical_protein	75107.8	41652.8	108563	2.60638	1.38205	7.46e-15	3.92e-14	0.0662562	3.12405	167133	267891	66374.5	0.247767	-2.01294	2.12316e-60	1.22251e-59	8.00226	0.217634	221803	403424	40182.2	0.099603	-3.32767	6.5901e-127	3.8231e-126	11.5092	0.00564555
CJJ81176_0449_-_hypothetical_protein	903.059	1019.02	787.096	0.772402	-0.372576	0.0838073	0.109837	1.29638	0.128036	516.062	550.671	481.452	0.874302	-0.193797	0.108593	0.12127	0.231941	0.155146	905.629	828.753	982.505	1.18552	0.245523	0.0197868	0.0218379	0.165247	1.13533
CJJ81176_0450_-_hypothetical_protein	1670.03	1298.64	2041.41	1.57195	0.652559	0.000229338	0.000442032	0.00129502	1.27842	1229.38	1209.26	1249.51	1.03328	0.0472337	0.719214	0.736735	0.0562033	1.03796	1536.61	1820.32	1252.9	0.688287	-0.538917	1.10217e-07	1.41384e-07	0.128428	0.00711852
CJJ81176_0451_-_hypothetical_protein	618.755	405.603	831.907	2.05104	1.03635	5.87e-07	1.55e-06	0.407281	0.601834	417.449	326.609	508.29	1.55626	0.638086	6.57717e-08	1.00435e-07	0.241888	0.435005	441.327	491.608	391.046	0.795443	-0.330169	0.00614006	0.00689728	0.281462	0.581687
CJJ81176_0456_-_hypothetical_protein	0	0	0	NA	NA	NA	NA	NA	NA	0	0	0	NA	NA	NA	NA	NA	NA	0	0	0	NA	NA	NA	NA	NA	NA
CJJ81176_0458_murD_UDP-N-acetylmuramoyl-L-alanyl-D-glutamate_synthetase	2978.87	3500.02	2457.72	0.702202	-0.510043	0.00377677	0.0061783	0.711881	0.595868	1071.59	641.742	1501.43	2.33961	1.22627	9.10319e-38	3.17733e-37	0.0109358	1.23836	2170.67	965.9	3375.45	3.49461	1.80513	1.45848e-90	5.65277e-90	0.000846414	0.853886
CJJ81176_0459_mraY_phospho-N-acetylmuramoyl-pentapeptide-transferase	6486.59	7122.44	5850.75	0.821454	-0.283749	0.100644	0.130016	0.0749259	0.647774	3400.4	3226.69	3574.12	1.10767	0.14753	0.0531928	0.0607534	1.3587	0.714994	5863.23	4855.7	6870.76	1.41499	0.500789	1.0368e-10	1.41418e-10	0.933556	0.0429962
CJJ81176_0460_pgm_phosphoglyceromutase	9243.58	10274.5	8212.69	0.799329	-0.323138	0.0236684	0.0341143	2.03	0.316102	8962.25	12897.5	5027.03	0.389768	-1.35931	3.33332e-50	1.51423e-49	0.728751	0.17035	14664.8	19411.3	9918.22	0.510951	-0.968744	5.39664e-31	1.00908e-30	0.38985	0.726591
CJJ81176_0461_fabG_3-ketoacyl-(acyl-carrier-protein)_reductase	11996	10099.4	13892.6	1.37559	0.460051	0.0025839	0.00432888	0.163637	0.600917	8630.41	8755.38	8505.44	0.971454	-0.0417825	0.712721	0.730913	2.44306	0.56152	11460.5	13175.7	9745.32	0.739644	-0.435096	1.75363e-07	2.23369e-07	2.43043	0.209324
CJJ81176_0462_-_hypothetical_protein	4759.33	4452.94	5065.72	1.13761	0.18601	0.219145	0.261238	0.057668	0.184738	3831.42	4564.04	3098.8	0.678959	-0.558603	4.05026e-10	6.71207e-10	0.075434	0.126692	5582.45	6869.41	4295.49	0.625307	-0.677364	2.33914e-15	3.44776e-15	0.00980771	0.0167579
CJJ81176_0463_sdhA_succinate_dehydrogenase,_flavoprotein_subunit	20933.8	28165.1	13702.5	0.486504	-1.03947	1.02e-09	3.55e-09	17.4407	0.284045	4410.58	439.22	8381.94	19.0837	4.25427	0	0	0.00155795	2.02424	13893.2	661.093	27125.4	41.0311	5.35864	0	0	0.000346375	36.5231
CJJ81176_0464_sdhB_succinate_dehydrogenase,_iron-sulfur_protein_subunit	17043.4	18631.1	15455.8	0.829569	-0.269566	0.14219	0.178206	12.0659	1.06192	4939.75	424.565	9454.93	22.2697	4.47701	0	0	0.0164094	4.07006	9291.32	639.192	17943.4	28.0721	4.81106	0	0	0.0133306	39.6036
CJJ81176_0465_sdhC_succinate_dehydrogenase,_C_subunit	17220.2	16881.3	17559.1	1.04015	0.056793	0.538284	0.582204	7.42682	1.4255	5837.81	937.518	10738.1	11.4538	3.51775	0	0	0.0220437	4.03651	8836.47	1411.3	16261.6	11.5224	3.52637	0	0	0.0277513	27.7756
CJJ81176_0466_-_TenA/Thi-4_family_protein	6954.97	8633.68	5276.25	0.611124	-0.710463	3.06e-06	7.43e-06	0.806742	0.40398	3564.56	3898.09	3231.02	0.828873	-0.270777	0.00120263	0.00152052	0.264243	0.660102	7099.79	5867.13	8332.46	1.42019	0.506088	1.30584e-10	1.77579e-10	0.15721	0.90149
CJJ81176_0467_-_hypothetical_protein	7.30737	3.62259	10.9922	3.03433	1.60138	0.00237308	0.0040054	0.0508355	0.00501581	12.4737	18.2258	6.72168	0.3688	-1.43909	0.000459449	0.000596756	0.0820991	0.00276757	15.4693	27.4405	3.49815	0.127481	-2.97164	3.10771e-12	4.36043e-12	0.0861135	0.0302362
CJJ81176_0468_acpP_acyl_carrier_protein	28291.5	17342.5	39240.6	2.26269	1.17804	1.32e-14	6.83e-14	0.0503367	1.37042	35487.8	47003.1	23972.5	0.510019	-0.971376	3.58488e-25	9.06498e-25	0.718488	0.221338	43741.1	70748.5	16733.8	0.236525	-2.07993	6.62809e-93	2.63667e-92	1.11824	0.0221801
CJJ81176_0469_fabF_3-oxoacyl-(acyl_carrier_protein)_synthase_II	87512.6	46053.8	128971	2.80045	1.48566	1.44e-17	8.81e-17	0.101013	0.276697	97475.1	116108	78842.1	0.67904	-0.558431	1.46942e-08	2.30018e-08	0.0538756	0.0447569	109592	174769	44415	0.254135	-1.97634	4.5012e-71	1.37621e-70	0.223137	0.0463199
CJJ81176_0470_accA_acetyl-CoA_carboxylase_carboxyltransferase_subunit_alpha	18249.8	19695.5	16804.2	0.853203	-0.229039	0.176176	0.214665	0.0701358	0.153344	11697	13122	10272	0.782809	-0.353267	1.91221e-05	2.65333e-05	0.924683	0.0802688	19375.6	19748.2	19002.9	0.962261	-0.0555001	0.507205	0.516624	0.503056	0.080511
CJJ81176_0471_-_TonB-dependent_receptor,_putative,_degenerate	5050.86	2629.34	7472.37	2.84192	1.50686	6.16e-26	5.32e-25	0.0597468	5.25762	3275.8	1975.05	4576.54	2.31718	1.21237	4.53781e-51	2.10909e-50	0.0446768	5.05212	2754.87	2972.83	2536.92	0.853369	-0.228759	0.0145615	0.0161497	0.0898444	0.188004
CJJ81176_0472_-_NUDIX_domain-containing_protein	2633.08	2347.38	2918.78	1.24342	0.314313	0.0905841	0.118204	0.267654	2.75204	2839.12	3890.69	1787.54	0.459441	-1.12205	3.21415e-30	9.20949e-30	0.260223	1.06694	4061.11	5856.86	2265.35	0.386786	-1.37039	2.18994e-48	5.18822e-48	0.472068	0.162007
CJJ81176_0473_-_methyl-accepting_chemotaxis_protein	197867	195695	200039	1.0222	0.0316726	0.797025	0.818787	0.25967	0.348085	106810	91254.8	122365	1.34092	0.42322	3.26803e-06	4.6561e-06	0.118202	0.462157	163086	137357	188815	1.37463	0.459045	7.45327e-07	9.34887e-07	0.121377	0.387011
CJJ81176_0474_-_hypothetical_protein	76832.9	57903.3	95762.5	1.65384	0.725816	3.1e-05	6.73e-05	0.221308	0.0709549	56672.4	54790	58554.8	1.06871	0.0958758	0.346256	0.366529	1.11351	0.0184218	69177.1	82476.8	55877.4	0.677492	-0.561724	8.86491e-11	1.21007e-10	1.95254	0.288192
CJJ81176_0475_rpmB_50S_ribosomal_protein_L28	7734.54	5919.88	9549.2	1.61307	0.689812	1.42e-07	4.05e-07	1.80948	2.6442	10815.6	15802.3	5829.01	0.368872	-1.43881	2.8545e-54	1.44564e-53	8.50337	0.513453	14741.8	23775.4	5708.18	0.240087	-2.05837	2.53786e-106	1.15415e-105	8.06979	0.354769
CJJ81176_0476_rpe_ribulose-phosphate_3-epimerase	5725.26	5204.78	6245.74	1.2	0.263035	0.0887478	0.115892	0.0182606	1.36655	8627.7	13436.8	3818.55	0.284185	-1.8151	3.56362e-78	2.94202e-77	1.84643	0.269629	12622.3	20223.3	5021.27	0.248291	-2.0099	8.74113e-103	3.84015e-102	1.62444	0.00279965
CJJ81176_0477_-_DNA_polymerase_III_subunit_epsilon	1309.45	1611.4	1007.51	0.625236	-0.677527	0.000753304	0.00135235	2.12127	0.0609703	565.429	514.603	616.254	1.19753	0.260065	0.0183114	0.0216527	0.088076	0.118588	1164.21	774.489	1553.92	2.00638	1.0046	7.88505e-24	1.34009e-23	0.0416327	2.22127
CJJ81176_0478_thiC_thiamine_biosynthesis_protein_ThiC	20312.3	11052.7	29571.9	2.67553	1.41982	1.06e-19	7.38e-19	0.646286	2.45016	46103.6	74104	18103.2	0.244295	-2.03331	7.30907e-76	5.87324e-75	25.3194	0.163438	61066.9	111477	10656.6	0.0955946	-3.38693	3.02247e-167	2.60508e-166	29.5617	0.0452255
CJJ81176_0479_-_hypothetical_protein	2808.5	3177.83	2439.17	0.767559	-0.38165	0.0294743	0.0419138	0.173902	0.327543	1219.26	948.025	1490.49	1.5722	0.652788	3.13279e-12	5.56941e-12	0.820787	0.461654	2246.97	1427.47	3066.47	2.14818	1.10312	7.03851e-36	1.40615e-35	0.785022	0.350843
CJJ81176_0480_-_hypothetical_protein	2886.68	2554.13	3219.23	1.2604	0.333886	0.0207429	0.0303088	0.0158182	1.21961	1791.72	1617.64	1965.79	1.21522	0.281219	0.00235999	0.00292452	0.480339	0.998016	2449.74	2435.44	2464.03	1.01174	0.0168371	0.888446	0.891401	0.692883	0.0136726
CJJ81176_0481_-_hypothetical_protein	9687.57	4827.36	14547.8	3.01361	1.59149	4.69e-31	4.63e-30	0.0625425	6.9197	8806.04	8737.66	8874.43	1.01565	0.0224079	0.711151	0.729717	0.120659	3.0257	8904.53	13152.9	4656.1	0.353997	-1.49819	1.44333e-62	3.98235e-62	0.478053	0.0467526
CJJ81176_0482_-_hypothetical_protein	10160.9	4409.68	15912.1	3.60845	1.85138	1.63e-40	2.04e-39	0.115364	3.63314	13686.7	17658.3	9715.19	0.550177	-0.862032	9.62147e-23	2.30101e-22	3.52593	0.693361	15419.7	26586.7	4252.68	0.159955	-2.64426	2.74588e-149	1.96444e-148	6.98704	0.0319912
CJJ81176_0483_miaB_(dimethylallyl)adenosine_tRNA_methylthiotransferase	21116.6	18107.6	24125.6	1.33235	0.413973	0.00738141	0.0115219	0.0412863	0.137119	27705.8	40657.1	14754.4	0.362899	-1.46236	1.01721e-51	4.85257e-51	0.365209	0.0244476	39334.5	61201.3	17467.7	0.285413	-1.80888	2.60609e-77	8.48386e-77	0.773182	0.00505339
CJJ81176_0484_-_hypothetical_protein	11015.4	7862.66	14168.2	1.80196	0.84957	5.89e-09	1.88e-08	0.269351	2.17888	25697.9	42739.1	8656.65	0.202546	-2.30368	2.25123e-102	2.73169e-101	0.764721	0.132994	35959.5	64330.5	7588.48	0.117961	-3.08362	2.30937e-170	2.06928e-169	0.921667	0.0213767
CJJ81176_0485_nusA_transcription_elongation_factor_NusA	7118.6	4852.34	9384.86	1.93409	0.951654	1.91e-12	8.42e-12	1.12483	0.607901	9636.08	13537.3	5734.86	0.423634	-1.23911	2.31558e-42	9.03563e-42	2.97955	0.106282	12525.3	20371.1	4679.51	0.229714	-2.12209	1.9041e-110	9.11752e-110	2.62107	0.266827
CJJ81176_0486_-_transporter,_putative	2984.31	2568.39	3400.22	1.32387	0.404767	0.00882025	0.0135109	0.426432	0.493032	2150.26	2220.72	2079.8	0.936541	-0.0945855	0.329249	0.349754	0.154265	0.386104	2909.87	3342.78	2476.96	0.74099	-0.432474	3.09806e-06	3.83549e-06	0.227646	0.34018
CJJ81176_0487_-_hypothetical_protein	18359	22116.4	14601.6	0.660216	-0.59899	0.000193064	0.00037613	0.811318	0.0322628	9841.25	10748.7	8933.82	0.831156	-0.266809	0.00083709	0.00107034	0.0597932	0.0802839	18762	16178.2	21345.9	1.31942	0.399904	9.82922e-08	1.26446e-07	0.00246038	0.848853
CJJ81176_0488_-_peptidase,_putative	12706.4	15248.8	10164	0.666543	-0.58523	0.000202833	0.000393466	4.63e-05	0.260029	4620.52	3018.81	6222.24	2.06116	1.04345	7.28425e-41	2.69324e-40	0.177786	0.815882	9627.43	4543.35	14711.5	3.23804	1.69512	5.61592e-120	2.99847e-119	0.0667347	0.0161926
CJJ81176_0489_recG_ATP-dependent_DNA_helicase_RecG	3254.33	4866.61	1642.05	0.337413	-1.56741	6.22e-19	4.13e-18	6.12853	0.0097004	705.29	406.271	1004.31	2.47202	1.30569	2.1013e-36	7.06162e-36	0.211134	0.0571173	2651.36	611.49	4691.23	7.6718	2.93956	9.94246e-237	1.68185e-235	0.0639748	7.21789
CJJ81176_0490_-_hypothetical_protein	1701.79	1186.52	2217.06	1.86854	0.901909	1.48e-07	4.2e-07	1.20404	0.83692	1240.25	1122.76	1357.75	1.2093	0.274168	0.00543376	0.00660675	0.185756	0.763416	1417.75	1689.74	1145.77	0.678074	-0.560485	8.51109e-08	1.09723e-07	0.143273	1.63159
CJJ81176_0491_-_putative_transcriptional_regulator	4037.62	5074.92	3000.32	0.591205	-0.758269	3.8e-06	9.11e-06	0.533871	0.25561	2027.1	2221.06	1833.13	0.825337	-0.276945	0.00372288	0.00455719	0.0154719	0.27934	4120.25	3343.07	4897.43	1.46495	0.55085	2.85594e-11	3.93398e-11	0.00758085	0.640836
CJJ81176_0492_-_His/Glu/Gln/Arg/opine_ABC_transporter_permease	3002.58	3390.26	2614.9	0.771296	-0.374643	0.0233824	0.0337289	2.01795	0.137127	1952.96	2306.86	1599.06	0.693177	-0.528704	5.18913e-08	7.94407e-08	0.238327	0.116309	3370.41	3471.86	3268.96	0.941558	-0.0868782	0.286005	0.296319	0.106396	1.42053
CJJ81176_0493_-_His/Glu/Gln/Arg/opine_ABC_transporter_permease	2176.06	3079.4	1272.72	0.413301	-1.27474	2.46e-12	1.07e-11	0.371174	0.0389858	769.557	760.211	778.904	1.02459	0.0350463	0.752392	0.766812	0.0662399	0.142179	2057.34	1144.16	2970.52	2.59623	1.37642	1.01572e-52	2.56051e-52	0.0178665	0.325273
CJJ81176_0494_-_amino_acid_ABC_transporter,_ATP-binding_protein	4957.99	7683.67	2232.31	0.290527	-1.78326	4.01e-25	3.32e-24	0.358268	0.0333975	1158.02	950.025	1366.02	1.43788	0.523942	8.02159e-08	1.21772e-07	0.107816	0.241172	4420.95	1429.78	7412.11	5.18407	2.37409	1.159e-193	1.31112e-192	0.0176741	0.320947
CJJ81176_0499_tuf_elongation_factor_Tu	427240	258238	596243	2.30889	1.2072	3.38e-10	1.23e-09	0.095647	0.321413	449472	534021	364922	0.683348	-0.549308	1.82063e-06	2.62287e-06	0.117932	0.163876	526438	803742	249134	0.309968	-1.68981	7.63452e-40	1.60867e-39	0.0844141	0.0622545
CJJ81176_0500_rpmG_50S_ribosomal_protein_L33	9897.11	7093.36	12700.8	1.79053	0.840384	2.11e-09	7.1e-09	1.02929	0.947958	12419.1	17078.5	7759.62	0.45435	-1.13812	7.32811e-38	2.56768e-37	1.88622	0.189962	16274.4	25710.4	6838.47	0.26598	-1.91061	2.80195e-94	1.13204e-93	2.99873	0.265667
CJJ81176_0502_secE_preprotein_translocase_subunit_SecE	9223.87	8191.06	10256.7	1.25218	0.324442	0.0233184	0.0336634	2.11613	0.25492	12364.1	18451.9	6276.36	0.340147	-1.55577	1.10439e-62	6.63369e-62	0.90753	0.0769239	17835.9	27773.7	7898.12	0.284374	-1.81414	3.55989e-87	1.3258e-86	1.01177	0.398573
CJJ81176_0503_nusG_transcription_antitermination_protein_NusG	32848.4	22178.1	43518.6	1.96223	0.972496	1.22e-09	4.18e-09	1.12385	0.49987	35509.8	44386.5	26633.2	0.600028	-0.736897	4.97564e-17	9.97335e-17	0.630983	0.181531	44094.7	66809.6	21379.8	0.32001	-1.64381	6.28464e-67	1.83471e-66	0.94788	0.471061
CJJ81176_0505_rplK_50S_ribosomal_protein_L11	43032.8	27499.3	58566.4	2.12974	1.09068	3.01e-11	1.2e-10	0.121297	0.394753	36400.2	36955.1	35845.4	0.969971	-0.0439871	0.576669	0.597489	0.0107925	0.265692	41082.2	55625.5	26538.8	0.477098	-1.06764	3.8457e-33	7.38929e-33	0.11089	0.154787
CJJ81176_0506_rplA_50S_ribosomal_protein_L1	64217.8	41468.9	86966.7	2.09716	1.06843	7.05e-10	2.48e-09	0.264751	0.454335	49256.2	45279.2	53233.1	1.17566	0.233476	0.00501672	0.00610789	0.0772715	0.372377	54092.2	68156.8	40027.7	0.587288	-0.767861	7.88071e-18	1.215e-17	0.297751	0.411931
CJJ81176_0507_rplJ_50S_ribosomal_protein_L10	59692	63969.3	55414.6	0.866269	-0.207114	0.282112	0.328283	1.47474	0.408218	22429.4	10942.7	33916.1	3.09944	1.63201	9.45041e-112	1.23814e-110	0.162415	1.3162	39115.6	16471.5	61759.7	3.74949	1.90669	1.79815e-151	1.30186e-150	0.133271	3.87601
CJJ81176_0508_rplL_50S_ribosomal_protein_L7/L12	23439.4	26093.9	20784.8	0.796539	-0.328184	0.041973	0.0583551	1.19448	1.14678	9343.68	5956.62	12730.8	2.13725	1.09575	3.74105e-51	1.74325e-50	0.108641	2.94295	17076.7	8965.13	25188.2	2.80957	1.49035	3.68749e-98	1.53787e-97	0.0373859	2.49986
CJJ81176_0509_rpoB_DNA-directed_RNA_polymerase_subunit_beta	96355.9	102144	90567.4	0.886661	-0.173545	0.374925	0.425895	0.423013	0.452733	38285.5	21134.8	55436.2	2.62298	1.39121	1.17689e-75	9.37364e-75	0.16717	1.26143	65199.9	31815.6	98584.1	3.09861	1.63162	1.06502e-101	4.63386e-101	0.172322	1.10504
CJJ81176_0510_rpoC_DNA-directed_RNA_polymerase,_beta'_subunit	128424	140744	116105	0.824936	-0.277646	0.145569	0.181685	0.665666	0.214892	50699.2	30339.5	71058.9	2.34212	1.22782	1.04425e-55	5.47248e-55	0.508882	0.653055	90763	45678.1	135848	2.97403	1.57242	1.63722e-87	6.12264e-87	0.422354	1.50537
CJJ81176_0511_rpsL_30S_ribosomal_protein_S12	24420	21638.6	27201.4	1.25708	0.330074	0.0221927	0.0321928	0.306325	0.9486	15735.9	14830.3	16641.4	1.12213	0.166234	0.0265007	0.0309517	0.414011	0.877416	21594.8	22320	20869.7	0.935023	-0.0969258	0.224926	0.235328	0.281875	0.283415
CJJ81176_0512_rpsG_30S_ribosomal_protein_S7	22040.1	16861.8	27218.3	1.61419	0.690814	6.75e-06	1.58e-05	0.275818	0.838751	13426.8	10190.5	16663.1	1.63517	0.709438	6.82409e-22	1.60233e-21	0.417756	1.00603	15799.3	15336.6	16262.1	1.06035	0.0845398	0.250863	0.261255	0.420243	0.412172
CJJ81176_0513_fusA_elongation_factor_G	123821	90358.1	157285	1.74068	0.799653	1.25e-05	2.84e-05	0.0212416	0.873789	66906.6	37510.7	96302.6	2.56734	1.36027	2.09659e-64	1.30262e-63	0.0950726	1.3181	71810.2	56457.5	87162.9	1.54387	0.626551	5.82153e-15	8.52506e-15	0.155117	0.0313318
CJJ81176_0515_-_hypothetical_protein	852.385	670.95	1033.82	1.54083	0.623707	0.00103501	0.00182008	0.212688	0.62377	444.167	255.776	632.558	2.47309	1.30632	8.31572e-31	2.41743e-30	0.155927	0.877477	516.172	385.054	647.29	1.68104	0.749352	7.01481e-10	9.419e-10	0.209173	0.409361
CJJ81176_0516_-_hypothetical_protein	623.279	617.166	629.393	1.01981	0.0283027	0.725887	0.754287	2.51785	0.0758276	329.822	274.788	384.857	1.40056	0.486004	7.8448e-05	0.000105374	0.0875213	0.0806738	504.251	413.679	594.824	1.43789	0.523951	1.90681e-05	2.31477e-05	0.12122	3.09139
CJJ81176_0517_-_hypothetical_protein	3270.81	4434.87	2106.75	0.475042	-1.07387	5.31e-10	1.91e-09	1.69705	1.14633	2517.33	3749.58	1285.07	0.342723	-1.54488	5.93939e-49	2.63197e-48	4.72283	0.673007	4960.37	5644.32	4276.43	0.757651	-0.400394	3.95749e-07	5.00213e-07	3.73286	0.655486
CJJ81176_0518_-_putative_lipoprotein	6454.92	8223.88	4685.95	0.569798	-0.811477	3.36e-07	9.15e-07	0.100379	0.0699772	3002.72	3138.65	2866.79	0.913383	-0.130708	0.131023	0.145599	0.0910739	0.145002	6328.84	4724.53	7933.15	1.67914	0.747721	8.43344e-22	1.38517e-21	0.110664	0.0395104
CJJ81176_0519_trpC_indole-3-glycerol-phosphate_synthase	3290.79	4534.47	2047.11	0.451455	-1.14734	1.04e-11	4.34e-11	0.61541	0.0148951	1191.91	1131.31	1252.52	1.10714	0.146837	0.0889656	0.100031	1.05901	0.0718073	3038.22	1702.99	4373.44	2.56809	1.3607	5.49103e-60	1.46589e-59	0.640267	0.488722
CJJ81176_0520_-_Hit_family_protein	1860.1	2823.72	896.486	0.317484	-1.65524	1.91e-17	1.16e-16	1.55443	0.0453156	487.226	426.004	548.448	1.28742	0.364488	0.000769276	0.00098712	0.21597	0.210898	1682.07	641.274	2722.86	4.24602	2.08611	2.31759e-110	1.1039e-109	0.111338	1.4307
CJJ81176_0521_ybbB_tRNA_2-selenouridine_synthase	1107.58	1448.28	766.88	0.529511	-0.917266	2e-05	4.43e-05	3.16717	0.137317	378.824	288.898	468.749	1.62254	0.698254	2.628e-09	4.23477e-09	1.1269	0.307421	915.521	435.141	1395.9	3.20793	1.68164	5.40733e-58	1.41434e-57	0.880393	3.5393
CJJ81176_0522_-_hypothetical_protein	4.25716	0.412239	8.10208	19.6538	4.29674	4.99e-07	1.33e-06	0.155371	0.00560511	2.95682	0.955273	4.95836	5.19052	2.37588	0.0132227	0.0157488	0.248478	0.00845162	0.916386	1.43332	0.399455	0.278692	-1.84326	0.135617	0.1438	0.248629	0.165996
CJJ81176_0523_-_hypothetical_protein	18.8805	0.412239	37.3488	90.5997	6.50143	8.74e-26	7.48e-25	0.0109335	1.34794	14.3365	5.91845	22.7546	3.84468	1.94286	5.33898e-07	7.83513e-07	0.000816302	1.19453	4.6544	8.90934	0.399455	0.0448355	-4.47921	6.50944e-08	8.41578e-08	0.00144709	0.134582
CJJ81176_0524_-_putative_periplasmic_protein	16.9313	0.885879	32.9767	37.2249	5.2182	7.9e-21	5.66e-20	0.0183913	0.226387	19.8504	19.5676	20.1333	1.02891	0.0411179	0.717417	0.735312	0.251258	0.152763	15.1658	29.4749	0.856623	0.0290628	-5.10468	7.4245e-20	1.18504e-19	0.267197	0.0219367
CJJ81176_0525_-_putative_periplasmic_protein	44.953	12.1694	77.7366	6.38788	2.67534	7.28e-16	4.05e-15	0.0551378	0.246495	79.1736	110.854	47.4934	0.428433	-1.22286	3.22648e-09	5.18531e-09	0.230895	0.0858737	89.2916	166.834	11.7496	0.0704268	-3.82773	3.10688e-48	7.34133e-48	0.220359	0.0192503
CJJ81176_0526_-_putative_periplasmic_protein	9.48116	2.75788	16.2044	5.87568	2.55476	4.02e-07	1.09e-06	0.1846	0.250655	11.4457	13.0064	9.88498	0.760011	-0.395908	0.375538	0.395902	0.0218068	0.185981	11.1146	19.5747	2.65451	0.135609	-2.88247	3.28497e-09	4.34e-09	0.0203412	0.151918
CJJ81176_0527_-_putative_periplasmic_protein	41.3159	7.09274	75.5391	10.6502	3.41281	1.18e-21	8.81e-21	0.0505279	1.49414	64.9396	83.8179	46.0612	0.549539	-0.863707	0.000182106	0.000239802	1.25191	0.690582	66.531	126.219	6.84263	0.0542122	-4.20524	7.01676e-43	1.55261e-42	1.3055	0.021978
CJJ81176_0528_-_hypothetical_protein	5.42166	0	10.8433	Inf	Inf	8.97e-12	3.74e-11	0	0.928459	11.9332	17.2286	6.63771	0.385272	-1.37605	0.00228824	0.00283755	0.281991	0.659043	12.9814	25.9629	0	0	#NAME?	1.67182e-22	2.77868e-22	0.301814	0
CJJ81176_0529_-_putative_periplasmic_protein	350.198	312.508	387.887	1.24121	0.311746	0.148762	0.184904	0.202916	0.0431052	349.658	462.121	237.196	0.513276	-0.962192	5.969e-13	1.0749e-12	0.047671	0.0161516	498.463	695.551	301.375	0.43329	-1.2066	1.31278e-19	2.08616e-19	0.0370483	0.09712
CJJ81176_0530_-_putative_outer-membrane_protein	63.2111	48.7115	77.7107	1.59533	0.673851	0.0159652	0.023731	0.0285232	0.113354	103.807	160.115	47.4991	0.296657	-1.75313	4.08919e-18	8.47851e-18	0.568236	0.0328799	144.018	241.027	47.0084	0.195033	-2.35821	9.35154e-31	1.74498e-30	0.588539	0.0120137
CJJ81176_0531_hemH_ferrochelatase	1463.47	1957.32	969.625	0.495384	-1.01338	9.03e-07	2.33e-06	3.07829	0.306787	412.825	233.003	592.647	2.54351	1.34682	5.3809e-33	1.66018e-32	0.201741	1.01796	1118.98	350.713	1887.26	5.3812	2.42793	1.80858e-124	1.02298e-123	0.112764	3.80547
CJJ81176_0532_-_Gfo/Idh/MocA_family_oxidoreductase	2077.44	2958.6	1196.29	0.404342	-1.30635	1.1e-11	4.56e-11	3.15022	0.295749	460.053	189.174	730.932	3.8638	1.95002	1.9599e-67	1.31729e-66	0.0628831	1.38299	1568.99	284.682	2853.31	10.0228	3.32521	8.12899e-238	1.40128e-236	0.0148952	4.08698
CJJ81176_0533_-_DegT/DnrJ/EryC1/StrS_aminotransferase_family_protein	6331.31	8029.55	4633.07	0.577003	-0.79335	2.59e-06	6.39e-06	4.76118	0.430334	2081.65	1332.28	2831.01	2.12494	1.08742	4.85287e-37	1.67124e-36	0.113734	1.16983	4873.92	2005.32	7742.52	3.861	1.94897	3.39012e-137	2.19932e-136	0.064073	6.75511
CJJ81176_0534_alaS_alanyl-tRNA_synthetase	54680.7	65669.7	43691.8	0.665327	-0.587865	0.000951737	0.00168679	0.211055	0.00961996	33980.8	41233.2	26728.4	0.648224	-0.625437	2.15686e-12	3.83819e-12	0.45564	0.0250311	62711.6	62061.4	63361.8	1.02095	0.0299174	0.667766	0.675983	0.235913	0.164215
CJJ81176_0535_-_Maf-like_protein	1534.46	2455.38	613.543	0.249877	-2.00071	2.36e-21	1.74e-20	0.77106	0.228612	511.956	649.456	374.457	0.57657	-0.794432	1.0431e-10	1.75926e-10	0.0793731	0.561055	1672.76	977.496	2368.03	2.42255	1.27653	3.15504e-42	6.90522e-42	0.0307178	0.519903
CJJ81176_0536_pbpA_penicillin-binding_protein_1A	13244.6	18502.8	7986.4	0.431631	-1.21213	2.06e-13	9.79e-13	0.399859	0.114781	3924.86	2961.69	4888.03	1.65042	0.722832	1.28572e-19	2.78392e-19	0.361705	0.523093	11151.9	4457.26	17846.5	4.00393	2.00142	9.83667e-173	9.22506e-172	0.100286	0.350339
CJJ81176_0537_clpB_ATP-dependent_chaperone_protein_ClpB	192923	10467.1	375378	35.8626	5.16441	2.79e-151	3.36e-149	0.00549372	1.74934	163568	97642.2	229495	2.35037	1.23289	9.16415e-42	3.45904e-41	1.76655	0.810795	78580.4	147053	10108.2	0.0687384	-3.86274	5.34501e-194	6.08457e-193	27.337	0.0386452
CJJ81176_0538_-_hypothetical_protein	762.459	660.792	864.126	1.30771	0.387045	0.0800067	0.105546	0.325189	1.20086	457.696	387.113	528.278	1.36466	0.448541	5.9339e-05	7.9944e-05	0.225644	1.24207	609.973	582.758	637.188	1.0934	0.128823	0.223537	0.234009	0.279706	0.363051
CJJ81176_0539_ctpA_carboxyl-terminal_protease	35880.2	38990.5	32769.9	0.840459	-0.25075	0.153525	0.189948	0.694579	0.010644	19521.3	19001.4	20041.2	1.05472	0.0768605	0.316477	0.336979	0.0432219	0.00645721	33117.8	28601.9	37633.7	1.31578	0.395913	2.015e-07	2.5612e-07	0.105217	0.893923
CJJ81176_0540_purC_phosphoribosylaminoimidazole-succinocarboxamide_synthase	18293.9	19342.1	17245.6	0.891613	-0.165511	0.318433	0.367469	0.290066	0.140208	8596.04	6638.66	10553.4	1.58969	0.668749	2.73105e-18	5.70178e-18	0.886386	0.329384	14329.1	9993.08	18665.1	1.8678	0.901342	3.23887e-34	6.3172e-34	0.8118	0.583728
CJJ81176_0541_purS_phosphoribosylformylglycinamidine_synthase,_purS_protein	8071.08	9830.17	6311.99	0.642104	-0.639121	5.48e-05	0.000115807	0.69381	0.109689	3215.37	2568.7	3862.04	1.5035	0.588325	3.25963e-12	5.7892e-12	0.258543	0.301044	6676.73	3866.4	9487.05	2.45372	1.29497	1.09768e-64	3.13375e-64	0.174904	1.2202
CJJ81176_0542_purQ_phosphoribosylformylglycinamidine_synthase_I	12106	15428.1	8783.84	0.569341	-0.812634	4.62e-07	1.24e-06	0.0333748	0.25667	4067.47	2758.03	5376.9	1.94954	0.963136	5.10045e-34	1.62067e-33	0.127078	0.885565	9517.22	4150.9	14883.5	3.58562	1.84222	6.28501e-142	4.26062e-141	0.03143	0.019711
CJJ81176_0543_-_hypothetical_protein	10050.7	13745.4	6355.96	0.462408	-1.11276	1.31e-11	5.41e-11	2.97382	0.301516	2639.86	1387.74	3891.97	2.80453	1.48776	1.69611e-73	1.28308e-72	0.0905447	1.60966	7671.97	2088.77	13255.2	6.34591	2.66583	2.18651e-280	5.81998e-279	0.0335439	4.39791
CJJ81176_0544_-_1-acyl-sn-glycerol-3-phosphate_acyltransferase,_putative	2933.45	3849.64	2017.25	0.52401	-0.932333	3.3e-08	9.91e-08	3.89051	0.128723	888.329	541.812	1234.85	2.2791	1.18847	1.22707e-33	3.84495e-33	0.533841	0.525059	2263.7	815.859	3711.53	4.54923	2.18562	7.93285e-133	4.93418e-132	0.337911	4.93754
CJJ81176_0545_-_crcB_protein	261.262	352.552	169.972	0.482119	-1.05254	5.42e-05	0.000114664	3.05722	0.175237	67.8521	31.6317	104.072	3.29013	1.71815	2.92159e-17	5.90194e-17	0.0185286	0.560476	193.69	47.6213	339.758	7.13459	2.83483	2.08172e-59	5.5167e-59	0.0191729	3.9657
CJJ81176_0546_htpG_heat_shock_protein_90	48807.2	38341.7	59272.7	1.54591	0.628455	0.000120098	0.00024073	0.074291	0.502461	32073.3	27885.6	36260.9	1.30035	0.378897	1.35716e-06	1.97088e-06	0.067007	0.458995	39486.7	41974.8	36998.5	0.881446	-0.182057	0.0280383	0.0308132	0.206663	0.155832
CJJ81176_0547_-_hypothetical_protein	4671.39	4605.83	4736.95	1.02847	0.0404977	0.742941	0.769353	0.148627	0.294295	2305.68	1712.9	2898.47	1.69214	0.758849	8.08291e-19	1.71324e-18	0.461494	0.511279	3510.23	2577.68	4442.78	1.72356	0.785388	3.10185e-21	5.03078e-21	0.32758	0.150113
CJJ81176_0548_-_hypothetical_protein	4207.63	4611.53	3803.73	0.824832	-0.277828	0.0927933	0.120651	0.0915507	0.219072	1885.35	1443.66	2327.04	1.6119	0.688766	2.73925e-14	5.13751e-14	0.203708	0.429383	3310.8	2172.84	4448.76	2.04744	1.03382	1.96835e-34	3.85993e-34	0.144415	0.103804
CJJ81176_0549_-_Na/Pi-cotransporter,_putative	3288.68	3594.56	2982.8	0.829811	-0.269146	0.127898	0.16198	2.42387	0.341059	1314.49	803.287	1825.7	2.27279	1.18446	4.81568e-38	1.69722e-37	0.272485	0.825048	2337.74	1209.06	3466.41	2.86703	1.51956	2.30884e-67	6.78408e-67	0.214449	3.59401
CJJ81176_0550_-_penicillin-binding_protein	7877.27	5288.81	10465.7	1.97885	0.984659	2.45e-12	1.07e-11	0.868926	0.323172	6873.58	7348.44	6398.73	0.87076	-0.199653	0.0121893	0.0145372	1.30981	0.139541	8081.19	11063.4	5098.99	0.460888	-1.11751	2.87167e-38	5.96753e-38	2.33075	0.654499
CJJ81176_0551_fliE_flagellar_hook-basal_body_protein_FliE	31313.3	13817.4	48809.2	3.53244	1.82067	9.2e-30	8.74e-29	0.081881	5.13699	58458.2	87069.8	29846.7	0.342791	-1.5446	2.51693e-50	1.14625e-49	0.401671	0.468723	72200.6	131070	13330.7	0.101706	-3.29752	7.73464e-160	6.08682e-159	1.16971	0.0114048
CJJ81176_0552_flgC_flagellar_basal_body_rod_protein_FlgC	50069.5	27170.3	72968.7	2.6856	1.42525	1.45e-16	8.42e-16	0.177771	3.74018	74906.7	105173	44640.4	0.424447	-1.23634	1.16058e-33	3.64926e-33	0.356263	0.578437	92271.5	158322	26220.5	0.165614	-2.5941	1.77584e-109	8.37052e-109	1.02258	0.0459476
CJJ81176_0553_flgB_flagellar_basal_body_rod_protein_FlgB	22231.8	12249.8	32213.7	2.62974	1.39492	3.78e-18	2.39e-17	0.327809	7.96141	55483.3	91254.1	19712.5	0.216017	-2.21078	3.28834e-85	3.0646e-84	33.5003	0.40453	74644.4	137469	11819.6	0.08598	-3.53986	1.4573e-172	1.35268e-171	45.9267	0.0200147
CJJ81176_0554_-_hypothetical_protein	5035.18	5174.7	4895.66	0.946077	-0.0799707	0.720648	0.749275	0.0238772	0.427901	4635.71	6280.23	2991.18	0.476286	-1.0701	4.02814e-30	1.14691e-29	0.0838727	0.153828	7223.02	9453.51	4992.53	0.528114	-0.92108	5.19188e-27	9.20402e-27	0.229227	0.0202819
CJJ81176_0555_-_hypothetical_protein	12557.2	11694.8	13419.7	1.1475	0.198491	0.172828	0.211325	0.420802	0.298104	12138.1	16072.7	8203.42	0.510395	-0.970315	1.00259e-29	2.8279e-29	2.32569	0.0929895	17738	24189.2	11286.8	0.466607	-1.09972	5.0771e-39	1.05992e-38	2.02467	0.220828
CJJ81176_0556_icd_isocitrate_dehydrogenase,_NADP-dependent	164044	201369	126718	0.629283	-0.668219	0.000198917	0.000386283	0.563874	0.756705	138681	199747	77615.8	0.388571	-1.36375	6.55139e-35	2.12274e-34	0.0888969	0.428243	247457	300643	194271	0.646183	-0.629985	2.54385e-09	3.38308e-09	0.00733308	0.221494
CJJ81176_0557_mdh_malate_dehydrogenase	33454.7	45649.1	21260.2	0.46573	-1.10244	2.34e-11	9.4e-11	1.96561	0.981561	20720.9	28413.2	13028.5	0.458537	-1.12489	1.04044e-36	3.54929e-36	1.83827	1.00702	43388.9	42759.3	44018.5	1.02945	0.0418705	0.656724	0.665177	0.620481	0.870867
CJJ81176_0558_sucC_succinyl-CoA_synthetase_subunit_beta	30520.3	31557.2	29483.4	0.934285	-0.0980649	0.259545	0.304574	2.64205	5.50793	23867.4	29650.9	18083.9	0.609893	-0.713372	1.25121e-17	2.5475e-17	0.884062	3.30612	37521.5	44625.8	30417.2	0.681607	-0.552987	1.91744e-11	2.64928e-11	0.575493	1.34493
CJJ81176_0559_sucD_succinyl-CoA_synthase,_alpha_subunit	45490.5	47577	43404	0.91229	-0.132436	0.255439	0.300341	2.37777	2.38459	43686.8	60770.7	26602.9	0.437759	-1.19179	3.26416e-35	1.06527e-34	1.81056	0.958903	68658.5	91455.4	45861.5	0.501464	-0.995783	3.77043e-26	6.60008e-26	1.13888	0.783488
CJJ81176_0560_oorD_2-oxoglutarate-acceptor_oxidoreductase_subunit_OorD	39450.3	35551.5	43349.1	1.21933	0.286089	0.146556	0.182412	1.9306	1.533	40130.4	53711	26549.8	0.49431	-1.01651	8.07165e-28	2.18466e-27	0.550406	0.562524	57552	80836.1	34267.8	0.423917	-1.23815	1.77959e-39	3.73672e-39	0.272165	0.677786
CJJ81176_0561_oorA_2-oxoglutarate-acceptor_oxidoreductase_subunit_OorA	101600	104097	99103.2	0.952026	-0.0709274	0.518109	0.564357	2.0719	1.74355	74731.3	88725.7	60736.9	0.684547	-0.546779	5.48275e-09	8.74917e-09	0.575407	1.28055	116935	133534	100336	0.751389	-0.412368	1.47081e-05	1.79029e-05	0.327494	1.28371
CJJ81176_0562_oorB_2-oxoglutarate-acceptor_oxidoreductase_subunit_OorB	63593.3	71475.1	55711.4	0.779452	-0.359468	0.0241266	0.034664	0.948456	1.6913	32980.1	31807.8	34152.4	1.07371	0.10261	0.23266	0.250536	0.51492	2.55114	58396.2	47870.1	68922.4	1.43978	0.525848	3.44626e-11	4.73631e-11	0.206848	0.901378
CJJ81176_0563_oorC_2-oxoglutarate-acceptor_oxidoreductase_subunit_OorC	43677.5	50200.8	37154.1	0.74011	-0.434189	0.00625495	0.00990047	0.933729	1.10115	22894.2	23022	22766.5	0.988902	-0.0161	0.724866	0.742013	0.369359	1.67464	41531.8	34649.5	48414.1	1.39725	0.482593	6.67873e-10	8.97438e-10	0.151801	0.83338
CJJ81176_0564_-_hypothetical_protein	4513.79	2718.29	6309.28	2.32104	1.21477	2.08e-18	1.33e-17	0.00850027	0.782384	6807.92	9760.64	3855.19	0.394974	-1.34017	6.02516e-48	2.64405e-47	3.07238	0.117989	8657.87	14693.3	2622.49	0.178482	-2.48615	7.52178e-142	5.08001e-141	4.08197	0.00241062
CJJ81176_0565_-_hypothetical_protein	4720.75	3936.21	5505.29	1.39863	0.484012	0.000568027	0.00103517	0.0245883	0.430981	3923.61	4482.71	3364.5	0.750551	-0.413978	3.75067e-06	5.32277e-06	0.84857	0.18478	5273.14	6748.79	3797.49	0.562693	-0.829581	2.91595e-21	4.73351e-21	1.32582	0.0219294
CJJ81176_0566_-_polyprenyl_synthetase_family_protein	5221.3	5235.69	5206.92	0.994505	-0.00794982	0.905464	0.917409	0.786887	0.28443	2545.45	1905.48	3185.43	1.67172	0.741337	1.18337e-18	2.49073e-18	0.401987	0.480215	3958.66	2867.65	5049.67	1.7609	0.816316	1.21931e-23	2.06257e-23	0.289928	1.0388
CJJ81176_0567_hemA_glutamyl-tRNA_reductase	7765	9113.29	6416.71	0.704105	-0.506138	0.00135023	0.00234247	0.297346	0.0704239	3238.39	2550.84	3925.94	1.53908	0.622066	3.0524e-14	5.71299e-14	0.269406	0.197323	6315.29	3840.02	8790.57	2.2892	1.19484	1.1211e-55	2.89059e-55	0.270228	0.304609
CJJ81176_0568_proS_prolyl-tRNA_synthetase	12247.8	17360.8	7134.76	0.410969	-1.2829	7.13e-15	3.77e-14	0.829388	0.17464	3539.39	2710.99	4367.8	1.61114	0.688085	2.43342e-17	4.93785e-17	0.0459487	0.798053	10417.7	4080.6	16754.7	4.10595	2.03772	4.83041e-177	4.72596e-176	0.023593	1.3737
CJJ81176_0569_-_hypothetical_protein	1975.76	2597.66	1353.85	0.521182	-0.940142	3.22e-07	8.81e-07	0.440655	0.172777	620.285	411.878	828.692	2.01198	1.00862	1.78322e-21	4.12285e-21	0.0375286	0.606357	1562.93	619.937	2505.92	4.04222	2.01515	2.83946e-99	1.198e-98	0.0191537	0.539386
CJJ81176_0570_hemC_porphobilinogen_deaminase	8725.6	10407.9	7043.32	0.67673	-0.563348	0.000417851	0.000773988	0.468363	0.400079	3025.39	1739.32	4311.46	2.47882	1.30965	2.21404e-59	1.23169e-58	0.240181	1.28658	6330.52	2617.63	10043.4	3.83683	1.93991	1.54312e-145	1.0784e-144	0.113477	1.07904
CJJ81176_0571_-_3-octaprenyl-4-hydroxybenzoate_carboxy-lyase,_putative	8523.92	10724.2	6323.59	0.589654	-0.76206	2.22e-06	5.52e-06	0.286553	0.653478	2708.91	1546.12	3871.71	2.50415	1.32432	8.39034e-59	4.61086e-58	0.0788491	2.35486	6336.07	2327.35	10344.8	4.44489	2.15215	3.37148e-178	3.33464e-177	0.0583756	0.361154
CJJ81176_0572_flaG_flagellar_protein_FlaG	96879.8	37278.5	156481	4.19762	2.06957	1.45e-31	1.45e-30	0.291524	5.47071	272947	450364	95529.9	0.212117	-2.23707	2.94153e-62	1.7437e-61	4.36368	0.223357	357065	678146	35985.1	0.0530639	-4.23613	5.83114e-158	4.52977e-157	6.75595	0.0180858
CJJ81176_0573_fliD_flagellar_capping_protein	337446	190220	484671	2.54795	1.34933	1.91e-12	8.42e-12	0.309217	1.70489	445254	594352	296156	0.498284	-1.00496	1.11858e-16	2.22976e-16	1.37577	0.337984	539217	894886	183549	0.205109	-2.28554	2.94657e-63	8.23039e-63	2.71398	0.122999
CJJ81176_0574_fliS_flagellar_protein_FliS	36984.3	28515.9	45452.7	1.59394	0.6726	5.1e-05	0.000108158	0.266591	1.28943	30489.2	33199.7	27778.8	0.836721	-0.257182	0.00195734	0.00243724	0.00771151	0.588917	38742	49972.3	27511.6	0.550537	-0.861089	3.47788e-23	5.83408e-23	0.0715724	0.217868
CJJ81176_0575_-_hypothetical_protein	6079.96	4270.69	7889.22	1.8473	0.885415	3.8e-10	1.38e-09	0.356741	2.33708	4945.83	5067.87	4823.78	0.951837	-0.0712138	0.185718	0.20301	5.05209	1.40415	5873.42	7626.96	4119.87	0.540172	-0.88851	8.66177e-27	1.53103e-26	6.19687	0.340645
CJJ81176_0576_efp_elongation_factor_P	20179.4	22936.6	17422.2	0.759583	-0.39672	0.0141159	0.0211472	0.689855	0.0296657	15854.6	21055.6	10653.5	0.505967	-0.982885	1.17776e-28	3.23615e-28	1.81565	0.00589809	26911.6	31687.6	22135.5	0.698552	-0.517561	4.51672e-10	6.09184e-10	1.043	0.381032
CJJ81176_0577_-_hypothetical_protein	8708.46	8748.19	8668.72	0.990916	-0.0131649	0.601556	0.642086	3.41158	3.44519	14562.7	23810.3	5315.07	0.223225	-2.16343	1.38341e-100	1.65643e-99	0.114397	0.553768	22143.7	35840.2	8447.13	0.235689	-2.08505	3.61581e-104	1.60407e-103	0.301038	0.411964
CJJ81176_0578_-_hypothetical_protein	9209.36	11218.8	7199.96	0.641779	-0.639852	9.64e-06	2.2e-05	5.77125	1.44195	8291.52	12169.3	4413.72	0.362693	-1.46318	8.94942e-56	4.70365e-55	0.0173204	0.794814	14574.9	18317	10832.9	0.591414	-0.75776	4.89228e-20	7.82246e-20	0.0145053	1.98991
CJJ81176_0579_-_hypothetical_protein	10997.2	14094.6	7899.69	0.560476	-0.835276	3.72e-08	1.11e-07	3.25114	0.97423	8256.56	11672	4841.07	0.414758	-1.26966	1.82676e-44	7.50634e-44	0.22156	0.744576	15587.3	17567.6	13606.9	0.774548	-0.368574	3.91842e-06	4.8313e-06	0.0438624	1.48513
CJJ81176_0580_-_hypothetical_protein	3992	5940.8	2043.2	0.343926	-1.53983	6.44e-20	4.55e-19	0.922035	0.419396	1444.73	1637.18	1252.29	0.764905	-0.386648	8.48106e-05	0.000113583	0.0285088	1.18619	4097.12	2464.34	5729.91	2.32513	1.21731	3.81553e-51	9.3833e-51	0.0304744	0.658544
CJJ81176_0581_-_hypothetical_protein	2856.66	4049.38	1663.93	0.41091	-1.2831	9.64e-14	4.65e-13	2.11049	0.432091	839.895	660.126	1019.66	1.54465	0.62728	4.01232e-10	6.6553e-10	0.596208	1.62562	2449.39	993.386	3905.39	3.93139	1.97504	3.28908e-113	1.6491e-112	0.245004	2.28836
CJJ81176_0582_-_hypothetical_protein	5222.91	7333.4	3112.42	0.424418	-1.23644	2.8e-14	1.41e-13	0.920618	0.0104475	1388.77	873.58	1903.96	2.17949	1.12399	7.74241e-34	2.44298e-33	0.181561	0.0782652	4193.96	1315.16	7072.77	5.3779	2.42704	2.43328e-198	2.97584e-197	0.101524	0.993948
CJJ81176_0583_proA_gamma-glutamyl_phosphate_reductase	14085.7	17743.7	10427.7	0.587688	-0.766877	2.19e-06	5.46e-06	1.54111	0.184894	5784.09	5195.2	6372.99	1.22671	0.294792	0.000183313	0.000241216	0.00486232	0.260194	12473	7819.93	17126	2.19005	1.13096	3.87472e-55	9.90571e-55	0.0272111	2.07042
CJJ81176_0584_-_pyridine_nucleotide-disulphide_oxidoreductase_family_protein	32241.5	19897.8	44585.1	2.2407	1.16395	1.79e-12	7.93e-12	0.244252	2.61189	30261.8	33212.7	27310.9	0.822303	-0.282258	0.000697949	0.000898143	0.322886	1.13688	34596.3	49988	19204.6	0.384185	-1.38013	2.87241e-51	7.07356e-51	0.3468	0.217275
CJJ81176_0585_-_MATE_efflux_family_protein,_authentic_frameshift	315.036	128.581	501.49	3.90018	1.96354	7.63e-18	4.7e-17	0.639925	0.189304	285.563	264.576	306.549	1.15864	0.212433	0.0577478	0.0657481	0.6883	0.0770185	261.014	398.141	123.887	0.311162	-1.68426	1.44723e-24	2.49001e-24	0.7177	0.789071
CJJ81176_0586_-_hypothetical_protein	39604.2	23749.2	55459.1	2.3352	1.22354	6.56e-14	3.21e-13	10.1636	10.5384	19507.1	5021.39	33992.9	6.76961	2.75907	0	0	0.113043	17.0322	15269.4	7556.51	22982.2	3.04138	1.60473	9.50063e-113	4.71127e-112	0.310889	77.9725
CJJ81176_0587_dnaB_replicative_DNA_helicase	8381.75	9783.86	6979.63	0.713382	-0.487253	0.00139221	0.00241068	0.185093	0.104699	5551.98	6835.73	4268.23	0.6244	-0.679458	7.45556e-15	1.41742e-14	0.0504822	0.0833044	9863.96	10288.7	9439.2	0.917432	-0.124327	0.114625	0.12197	0.000320995	0.125163
CJJ81176_0588_-_hypothetical_protein	336.414	332.292	340.536	1.02481	0.0353562	0.79004	0.813462	0.0161351	0.0936082	275.484	342.824	208.145	0.607148	-0.71988	1.25379e-07	1.88747e-07	0.136182	0.0400469	418.259	515.967	320.55	0.62126	-0.68673	1.48378e-07	1.89396e-07	0.112972	0.0055581
CJJ81176_0589_-_hypothetical_protein	42.1687	40.9617	43.3758	1.05894	0.0826162	0.683275	0.715774	0.130898	0.108883	51.2572	76.012	26.5024	0.348661	-1.5201	1.50376e-10	2.52207e-10	0.0321792	0.0503037	76.9501	114.401	39.4988	0.345265	-1.53422	3.73969e-12	5.24309e-12	0.0261587	0.05868
CJJ81176_0590_-_hypothetical_protein	770.866	873.107	668.625	0.765801	-0.384959	0.0882568	0.115418	0.305637	0.195845	721.84	1035.13	408.551	0.394686	-1.34122	5.61455e-27	1.48843e-26	1.04838	0.0730703	1200.55	1558.62	842.474	0.540526	-0.887565	9.52414e-16	1.40954e-15	1.22596	0.186452
CJJ81176_0591_-_hypothetical_protein	183.176	119.683	246.67	2.06103	1.04336	2.4e-05	5.3e-05	0.0914254	0.239432	122.976	95.222	150.729	1.58292	0.662593	3.23243e-05	4.41075e-05	0.021565	0.164397	129.369	143.315	115.423	0.805382	-0.312254	0.0762504	0.0822977	0.0161021	0.121877
CJJ81176_0592_-_hypothetical_protein	158.841	155.099	162.583	1.04825	0.0679888	0.628721	0.668316	0.549221	0.390988	79.0068	58.6142	99.3993	1.69582	0.761984	2.52157e-05	3.46693e-05	0.00686691	0.48756	118.996	88.235	149.757	1.69725	0.763196	2.77568e-05	3.35156e-05	0.013072	0.835927
CJJ81176_0593_-_hypothetical_protein	528.486	180.476	876.497	4.85659	2.27994	3.34e-26	2.92e-25	0.0102324	1.9316	2145.4	3755.63	535.169	0.142498	-2.81099	2.33587e-104	2.89264e-103	5.31415	0.0749107	2914.76	5655.4	174.13	0.0307901	-5.02139	0	0	6.52972	0.000915083
CJJ81176_0594_-_hypothetical_protein	226.627	36.9317	416.323	11.2728	3.49477	1.62e-43	2.15e-42	0.00768085	3.11242	545.173	836.384	253.963	0.303644	-1.71955	1.50547e-36	5.09716e-36	2.21349	0.36889	647.602	1259.59	35.618	0.0282776	-5.1442	4.98217e-167	4.27381e-166	2.73417	0.00109215
CJJ81176_0595_-_putative_ATP	26.5646	9.80329	43.3258	4.41952	2.14389	1.61e-09	5.44e-09	0.14937	0.603785	17.715	8.96941	26.4605	2.95008	1.56075	8.40718e-06	1.18197e-05	0.54856	0.565284	11.4574	13.4699	9.44494	0.701191	-0.512121	0.199874	0.209845	0.531648	0.254577
CJJ81176_0596_-_hypothetical_protein	42.5304	15.552	69.5087	4.46945	2.1601	6.37e-12	2.7e-11	0.0302711	1.13438	50.0007	57.5444	42.4569	0.737812	-0.438676	0.0772089	0.0870285	0.0725292	0.718645	50.7996	86.602	14.9971	0.173173	-2.52972	1.01048e-19	1.61001e-19	0.0643181	0.0200844
CJJ81176_0597_-_transcriptional_regulator,_putative	24.9023	6.89784	42.9068	6.22033	2.63699	1.46e-12	6.51e-12	0.155199	0.482046	49.7131	73.245	26.1811	0.357446	-1.4842	1.74318e-10	2.92092e-10	0.909392	0.190002	58.4715	110.289	6.6536	0.0603285	-4.05102	1.48297e-42	3.26542e-42	0.929707	0.0414786
CJJ81176_0600_ribB_bifunctional_3,4-dihydroxy-2-butanone_4-phosphate_synthase/GTP_cyclohydrolase_II_protein	17013.6	10765.4	23261.7	2.16078	1.11155	6.14e-13	2.83e-12	0.510478	1.96235	40523.2	66807.5	14238.9	0.213133	-2.23018	5.86357e-91	5.92253e-90	0.473051	0.120592	55471	100550	10392.3	0.103355	-3.27431	9.63516e-168	8.42495e-167	0.183568	0.0368949
CJJ81176_0601_-_GatB/Yqey_family_protein	7569.09	5403.58	9734.6	1.80151	0.849207	3.44e-09	1.12e-08	0.577953	0.240167	13950.2	21943.8	5956.54	0.271445	-1.88127	5.75999e-82	5.05537e-81	1.83781	0.0419343	19119.9	33023.9	5215.89	0.157943	-2.66253	6.72843e-151	4.83272e-150	1.32131	0.0764347
CJJ81176_0602_ilvB_acetolactate_synthase_3_catalytic_subunit	18882.1	14097.8	23666.5	1.67874	0.747377	1.74e-06	4.41e-06	0.227505	0.568601	27086.8	39685.7	14487.9	0.365066	-1.45377	7.34582e-52	3.55113e-51	1.45968	0.120065	36664.4	59724.8	13604	0.227778	-2.1343	1.18546e-100	5.08456e-100	1.077	0.0533686
CJJ81176_0603_ilvH_acetolactate_synthase_3_regulatory_subunit	6819.46	6006.39	7632.53	1.27074	0.345664	0.022067	0.0320619	0.054433	0.268693	7597.44	10524.4	4670.46	0.443773	-1.17211	1.78e-39	6.41082e-39	1.78481	0.117491	10817.2	15839.5	5794.95	0.365853	-1.45066	3.23941e-61	8.80381e-61	1.59554	0.0228682
CJJ81176_0604_lpxD_UDP-3-O-[3-hydroxymyristoyl]_glucosamine_N-acyltransferase	11210.5	13324.7	9096.25	0.682662	-0.550757	0.000361604	0.000673949	0.339657	0.126583	8774.19	11981.1	5567.29	0.464673	-1.10571	1.00227e-35	3.30072e-35	0.801904	0.115463	15444.6	18031.5	12857.7	0.713067	-0.48789	8.97914e-10	1.20298e-09	0.345201	0.191859
CJJ81176_0605_queA_S-adenosylmethionine:tRNA_ribosyltransferase-isomerase	2337.31	2727.58	1947.05	0.713838	-0.486332	0.00824909	0.0127441	0.653664	0.410691	1088.08	986.655	1189.5	1.20559	0.269734	0.00497269	0.00605837	0.0544999	0.527615	2057.86	1485.07	2630.66	1.7714	0.824891	8.95682e-20	1.42836e-19	0.0382349	0.623368
CJJ81176_0606_tatC_Sec-independent_protein_translocase_TatC	5603.68	5485.88	5721.48	1.04295	0.0606651	0.551589	0.595439	0.0135854	0.5841	3194.55	2893.03	3496.06	1.20844	0.273148	0.00149624	0.001876	0.42687	0.547814	4823.19	4353.9	5292.48	1.21557	0.281634	0.000801392	0.000929225	0.285426	0.0175794
CJJ81176_0607_tatB_sec-independent_translocase	10580.9	7175.37	13986.4	1.94923	0.962904	1.49e-11	6.12e-11	0.315401	1.71923	11358.9	14174.1	8543.8	0.602777	-0.730304	7.97644e-18	1.63694e-17	0.162639	0.511496	14130.9	21336.3	6925.49	0.324587	-1.62333	2.9996e-72	9.26497e-72	0.545355	0.180532
CJJ81176_0608_-_coproporphyrinogen_III_oxidase	1136.27	1070.28	1202.25	1.12331	0.167755	0.289008	0.335875	0.00327558	0.668926	950.318	1166.38	734.253	0.629513	-0.667691	4.87844e-10	8.06235e-10	1.22857	0.333958	1393.96	1755.32	1032.59	0.588263	-0.765468	6.98254e-14	1.00624e-13	1.12695	0.00835225
CJJ81176_0609_nidH_dinucleoside_polyphosphate_hydrolase	12384.7	9925.7	14843.7	1.49548	0.580612	9.1e-05	0.000185858	0.0151297	1.79637	19786.6	30503.9	9069.36	0.297318	-1.74992	1.87561e-72	1.4071e-71	1.4741	0.233653	27743.8	45912.3	9575.22	0.208555	-2.2615	4.27471e-116	2.18566e-115	1.52161	0.000524441
CJJ81176_0610_-_aspartate_kinase	16799.5	19282.8	14316.1	0.742429	-0.429675	0.00597484	0.00948204	0.821124	0.0480886	10100.9	11443.1	8758.59	0.7654	-0.385713	2.05899e-06	2.96389e-06	0.793021	0.0788477	17916.1	17221.4	18610.8	1.08067	0.111932	0.144171	0.152603	0.346951	0.762091
CJJ81176_0611_-_hypothetical_protein	4848.2	4932.98	4763.41	0.965626	-0.0504633	0.729416	0.757519	0.090087	0.256393	2873.94	2832	2915.88	1.02962	0.0421108	0.654551	0.673934	0.549022	0.360294	4510.55	4261.88	4759.21	1.11669	0.159233	0.0568329	0.0618566	0.334874	0.109604
CJJ81176_0612_-_DNA_polymerase_III_subunit_delta'	1242.59	1346.54	1138.64	0.845601	-0.24195	0.279943	0.325969	2.80448	0.0152443	524.247	352.088	696.407	1.97793	0.983994	6.07406e-19	1.29047e-18	0.625732	0.0299554	913.851	529.751	1297.95	2.45011	1.29285	2.56779e-34	5.02454e-34	0.482678	3.66414
CJJ81176_0613_folP_dihydropteroate_synthase	1734.23	2366.13	1102.33	0.465878	-1.10198	9.47e-09	2.97e-08	4.44261	0.0199609	500.11	325.752	674.469	2.0705	1.04998	3.50099e-21	8.03272e-21	0.207656	0.115028	1385.6	490.226	2280.98	4.65292	2.21814	5.86754e-113	2.93377e-112	0.0933095	5.23618
CJJ81176_0614_ligA_NAD-dependent_DNA_ligase_LigA	7369.29	9458.55	5280.03	0.558229	-0.841072	1.25e-07	3.56e-07	0.391767	0.522973	2403.64	1573.44	3233.84	2.05526	1.03932	1.41915e-34	4.54127e-34	0.0386627	1.8831	5746.47	2368.17	9124.77	3.85309	1.94601	2.83047e-142	1.93327e-141	0.00587416	0.564819
CJJ81176_0615_-_hypothetical_protein	578.173	767.125	389.22	0.507376	-0.978874	5.06e-05	0.000107368	1.73661	0.0429878	149.373	60.5393	238.207	3.93475	1.97627	5.27606e-37	1.81352e-36	0.00872311	0.214568	415.616	91.1327	740.099	8.12111	3.02168	2.17246e-106	9.90466e-106	0.00894494	2.59319
CJJ81176_0616_tlyA_hemolysin_A	1308.84	1599.37	1018.31	0.636692	-0.651332	0.00102599	0.00180599	0.135637	0.379356	476.435	329.255	623.616	1.89402	0.921453	4.72228e-17	9.47601e-17	0.185693	1.02869	1019.39	495.665	1543.11	3.11322	1.63841	1.96564e-58	5.16373e-58	0.162409	0.211734
CJJ81176_0617_-_bifunctional_riboflavin_kinase/FMN_adenylyltransferase	2088.22	2720.15	1456.29	0.535371	-0.90139	3e-07	8.27e-07	0.503904	0.358481	919.697	947.357	892.036	0.941605	-0.0868062	0.584543	0.6053	1.79408	0.716868	2025.69	1426.25	2625.13	1.84058	0.880159	2.41099e-23	4.0519e-23	1.34545	0.662755
CJJ81176_0618_-_methyltransferase,_putative	1133.78	1033.22	1234.33	1.19464	0.256576	0.168584	0.206555	0.39168	0.0647493	858.023	960.737	755.308	0.786175	-0.347077	0.00141007	0.00177411	0.494864	0.0758791	1221.42	1446.49	996.354	0.68881	-0.537822	4.46688e-07	5.64205e-07	0.67652	0.28764
CJJ81176_0619_-_putative_lipoprotein	2405.71	3098.24	1713.19	0.552955	-0.854767	7.11e-07	1.86e-06	1.28398	0.169201	1371.62	1694.52	1048.72	0.61889	-0.692246	1.25375e-11	2.2029e-11	0.755733	0.236567	2770.5	2550.48	2990.51	1.17253	0.229622	0.0161874	0.0178981	0.556112	1.19207
CJJ81176_0620_-_hypothetical_protein	6402.45	7811.94	4992.96	0.639145	-0.645786	1.76e-05	3.91e-05	3.95511	0.179028	4611.74	6167.47	3056	0.495504	-1.01303	6.03002e-29	1.6747e-28	1.9174	0.169218	8413.01	9283.63	7542.39	0.812439	-0.299668	8.7976e-05	0.00010483	1.60223	2.23386
CJJ81176_0621_-_hypothetical_protein	2078.73	2859.51	1297.94	0.453903	-1.13954	6.3e-10	2.24e-09	0.202931	0.0139035	525.858	258.048	793.667	3.07565	1.62089	2.84889e-51	1.33787e-50	0.195507	0.0289435	1573.49	388.492	2758.49	7.10049	2.82792	8.5184e-185	8.96413e-184	0.0991368	0.227542
CJJ81176_0622_-_DNA/RNA_non-specific_endonuclease	3743.14	4790.78	2695.5	0.562643	-0.829707	2.6e-07	7.24e-07	0.00138093	0.0448063	1053.03	456.581	1649.47	3.61267	1.85306	2.63665e-85	2.48285e-84	0.520532	0.263754	2654.61	687.183	4622.04	6.72608	2.74976	3.25314e-215	4.56448e-214	0.249837	0.0349071
CJJ81176_0623_nth_endonuclease_III	4779.67	4785.55	4773.79	0.997542	-0.00355023	0.947982	0.956991	0.083462	0.807228	2472.21	2025.55	2918.86	1.44102	0.527089	1.40194e-09	2.28558e-09	0.0614271	1.07769	3833.34	3049.13	4617.55	1.51438	0.598729	5.64342e-13	8.02403e-13	0.127335	0.196076
CJJ81176_0624_-_major_antigenic_peptide_PEB4	172853	225870	119835	0.530546	-0.91445	2.72e-06	6.67e-06	0.120962	0.160434	79072.5	84793.1	73351.9	0.865069	-0.209112	0.0186703	0.0220483	0.18635	0.351899	172763	127623	217903	1.70739	0.771796	2.1796e-17	3.33481e-17	0.0466928	0.106656
CJJ81176_0625_fbaA_fructose-bisphosphate_aldolase	74756.3	120110	29402.1	0.244792	-2.03037	4.2e-25	3.46e-24	0.639001	0.0745315	18500.2	19003.2	17997.3	0.947064	-0.0784654	0.345063	0.365479	0.315872	0.592188	72222.3	28601	115844	4.05034	2.01804	1.40048e-152	1.02626e-151	0.0193376	0.483576
CJJ81176_0626_-_hypothetical_protein	16843.4	20488.6	13198.1	0.644167	-0.634494	0.000136026	0.000270852	1.13792	0.64791	6631.25	5183.05	8079.44	1.55882	0.640453	2.76212e-17	5.59856e-17	0.136681	1.58227	13780.9	7802.08	19759.7	2.53262	1.34063	1.20608e-78	4.01288e-78	0.137592	1.36369
CJJ81176_0627_-_chemotaxis_protein_MotB,_putative	6549.28	7729.38	5369.18	0.694646	-0.525651	0.000937122	0.0016635	4.29361	0.145554	2499.6	1712.79	3286.42	1.91875	0.940168	1.16653e-28	3.21019e-28	0.0720032	0.475104	5015.24	2578.37	7452.12	2.89024	1.53119	2.07068e-85	7.51088e-85	0.0945906	6.11779
CJJ81176_0628_-_hypothetical_protein	778.678	907.332	650.024	0.716412	-0.481139	0.0386363	0.0540152	5.40037	0.042565	335.147	272.653	397.641	1.45841	0.544399	5.45657e-06	7.7074e-06	0.415957	0.0935036	642.461	410.559	874.362	2.12969	1.09064	2.7879e-22	4.61674e-22	0.432147	6.44772
CJJ81176_0629_-_sodium-dependent_transporter,_putative	7923.59	6025.68	9821.51	1.62994	0.704822	6.48e-07	1.7e-06	0.425259	0.0786061	5899.69	5791.96	6007.41	1.0372	0.0526893	0.520547	0.541513	0.19531	0.0670497	7264.33	8717.25	5811.42	0.666658	-0.584982	2.01027e-12	2.82718e-12	0.0983191	0.393031
CJJ81176_0630_-_MOSC_domain-containing_protein	1571.76	1914.1	1229.42	0.642297	-0.638687	0.000584565	0.00106317	2.94701	0.113205	641.017	529.581	752.453	1.42085	0.506749	3.42582e-06	4.86941e-06	0.231002	0.284891	1321.17	797.286	1845.06	2.31417	1.2105	3.52352e-35	6.96241e-35	0.225055	3.21567
CJJ81176_0631_dsbD_thiol:disulfide_interchange_protein_DsbD	5847.13	7880.9	3813.35	0.483873	-1.0473	6.1e-11	2.35e-10	0.777385	0.0264171	1907.47	1481.83	2333.11	1.57448	0.654875	9.70224e-13	1.7368e-12	0.638423	0.133934	4915.79	2230.76	7600.82	3.40727	1.76862	8.32187e-112	4.04908e-111	0.371926	0.749744
CJJ81176_0632_-_hypothetical_protein	4102.01	3153.44	5050.59	1.60161	0.679527	9.17e-06	2.1e-05	0.184454	2.27323	2798.6	2504.86	3092.34	1.23454	0.303968	0.00051861	0.000671186	0.268368	2.01705	3406.19	3770.87	3041.51	0.80658	-0.310111	0.000591126	0.000689837	0.498422	0.174056
CJJ81176_0633_-_polyphosphate_kinase_2	1462.72	1371.58	1553.85	1.13289	0.180006	0.383936	0.434454	0.0774143	1.11438	1444.47	1938.18	950.768	0.490547	-1.02754	8.20094e-22	1.92064e-21	0.0443611	0.542224	2120.22	2917.36	1323.08	0.45352	-1.14076	1.27523e-29	2.33383e-29	0.0662799	0.0326801
CJJ81176_0634_-_carboxypeptidase	3878.64	4318.58	3438.71	0.796261	-0.328687	0.0377832	0.0529786	0.185085	0.0602558	3322.98	4543.56	2102.39	0.462719	-1.11179	1.67288e-30	4.81618e-30	0.365903	0.0172516	5503.12	6839.09	4167.15	0.609314	-0.714743	4.39844e-17	6.67884e-17	0.380593	0.13478
CJJ81176_0635_-_macrolide-specific_efflux_protein_macA	7413.81	6726.52	8101.11	1.20435	0.268258	0.0922715	0.12013	0.235199	0.708457	6331.25	7703.31	4959.19	0.643775	-0.635373	8.48673e-14	1.5786e-13	0.982053	0.460977	9044.19	11597.2	6491.17	0.559718	-0.837227	2.21933e-23	3.73326e-23	1.50782	0.187021
CJJ81176_0636_-_macrolide-specific_efflux_protein_macB	4274.74	5394.04	3155.44	0.584987	-0.773523	7.46e-07	1.94e-06	0.126007	0.306995	1621.22	1310.15	1932.29	1.47485	0.560573	2.56446e-09	4.14347e-09	0.0689861	0.866921	3587.68	1972.1	5203.26	2.63843	1.39968	1.0517e-64	3.00723e-64	0.0599488	0.0780067
CJJ81176_0637_-_outer_membrane_efflux_protein	2999.82	3708.18	2291.47	0.61795	-0.694438	2.84e-05	6.2e-05	0.444785	0.283794	910.61	418.165	1403.05	3.35526	1.74642	8.15501e-72	6.04273e-71	0.607714	1.07372	2103.02	629.14	3576.89	5.68537	2.50726	1.17535e-166	9.98769e-166	0.301055	0.590178
CJJ81176_0638_-_hypothetical_protein	4677.15	7509.43	1844.87	0.245674	-2.02518	4.84e-30	4.63e-29	1.24357	0.0697023	1099.53	1071.36	1127.69	1.05257	0.0739216	0.36814	0.388783	0.382584	0.322812	4427.65	1612.86	7242.45	4.49045	2.16686	2.67495e-164	2.23118e-163	0.156007	0.9964
CJJ81176_0639_-_hypothetical_protein	5238.52	7870.79	2606.25	0.33113	-1.59453	7.38e-21	5.31e-20	0.284887	0.0526938	1664.97	1736.73	1593.21	0.917363	-0.124435	0.186944	0.204103	0.63986	0.130463	5102.82	2613.5	7592.14	2.90497	1.53852	2.60799e-86	9.61397e-86	0.207146	0.15805
CJJ81176_0640_algI_alginate_O-acetyltransferase_AlgI	5423.19	7520.11	3326.27	0.442317	-1.17685	1.07e-12	4.84e-12	0.297344	0.0551447	3701.97	5369.91	2034.02	0.378781	-1.40056	7.58797e-44	3.06229e-43	0.282387	0.0402239	7668.55	8082.43	7254.66	0.897584	-0.155882	0.0582088	0.0633161	0.15312	0.120617
CJJ81176_0641_ftn_nonheme_iron-containing_ferritin	99811.4	88601.9	111021	1.25303	0.325422	0.0803685	0.105868	1.00403	0.0158988	101368	134836	67900.4	0.503577	-0.989715	9.6047e-22	2.24358e-21	0.356796	0.00513006	144252	202979	85524.4	0.421346	-1.24692	5.35986e-32	1.01267e-31	0.692221	0.447935
CJJ81176_0642_-_phosphate_ABC_transporter,_periplasmic_phosphate-binding_protein,_putative	42877.9	9524.38	76231.4	8.00381	3.00069	8.44e-76	2.35e-74	0.129868	2.81167	23861.9	1047.97	46675.9	44.5392	5.477	0	0	0.00257779	3.81841	5387.81	1577.78	9197.84	5.82961	2.5434	4.18945e-234	6.83145e-233	0.12193	12.5333
CJJ81176_0643_-_phosphate_ABC_transporter,_permease_protein_PstC,_putative	3168.99	817.754	5520.23	6.75047	2.75499	9.85e-86	3.56e-84	0.0661481	2.47887	1739.46	107.684	3371.24	31.3067	4.9684	0	0	0.0292631	2.43344	475.503	162.064	788.942	4.8681	2.28336	3.28329e-72	1.01239e-71	0.319351	0.87733
CJJ81176_0644_-_phosphate_ABC_transporter,_permease_protein_PstA,_putative	6126.61	1373.88	10879.3	7.91867	2.98526	3.36e-109	1.9e-107	0.0545074	0.200301	3905.83	1158.27	6653.38	5.74424	2.52212	1.62842e-233	4.52951e-232	0.0703019	0.166991	1534.63	1743.58	1325.67	0.760314	-0.395332	0.000128499	0.000152714	0.389141	0.538682
CJJ81176_0645_pstB_phosphate_ABC_transporter_ATP-binding_protein	4931.51	1243.68	8619.34	6.93052	2.79296	1.39e-94	6.14e-93	0.0552111	0.233844	3727.37	2181.04	5273.69	2.41796	1.27379	2.29765e-59	1.27428e-58	0.212185	0.242181	2241.72	3283.34	1200.11	0.365514	-1.452	1.46229e-44	3.34184e-44	0.705786	0.22014
CJJ81176_0646_-_hypothetical_protein	4007.05	3814.04	4200.06	1.10121	0.139088	0.309371	0.358156	1.10084	0.278676	2720.88	2874.63	2567.13	0.89303	-0.163219	0.107278	0.119875	1.14066	0.171801	4004.06	4326.43	3681.68	0.850973	-0.232815	0.0112715	0.0125316	1.03337	1.22378
CJJ81176_0647_-_hypothetical_protein	796.944	865.72	728.167	0.841112	-0.24963	0.237566	0.281157	0.330878	0.90329	415.921	386.856	444.987	1.15027	0.201966	0.0749478	0.0845852	0.143809	1.1441	708.626	582.365	834.888	1.43362	0.519659	2.10371e-06	2.61878e-06	0.169222	0.301834
CJJ81176_0648_-_MATE_efflux_family_protein	1901.27	2202.31	1600.23	0.726615	-0.460738	0.0100025	0.0152058	0.0579814	0.162685	1242.87	1507.57	978.157	0.648829	-0.62409	2.58469e-09	4.17243e-09	0.508171	0.117137	2196.59	2268.73	2124.44	0.936403	-0.0947984	0.279582	0.290163	0.303125	0.0187025
CJJ81176_0649_-_hypothetical_protein	804.098	998.226	609.969	0.611053	-0.710631	0.00112657	0.0019715	0.469874	0.739161	369.457	366.18	372.733	1.0179	0.0255922	0.921558	0.927199	0.603266	1.16065	756.841	550.947	962.736	1.74742	0.805226	3.06872e-13	4.38388e-13	0.418591	0.418366
CJJ81176_0650_-_hypothetical_protein	5802.95	8178.55	3427.35	0.419066	-1.25475	9.99e-14	4.81e-13	2.18657	0.367426	2037.47	1982.02	2092.92	1.05595	0.0785451	0.416301	0.436838	0.183557	0.842712	5435.88	2983.15	7888.6	2.64439	1.40293	1.33056e-72	4.12381e-72	0.0743796	2.13004
CJJ81176_0651_hypF_[NiFe]_hydrogenase_maturation_protein_HypF	1691.41	2531.76	851.065	0.336156	-1.5728	8.57e-15	4.45e-14	2.6833	0.238038	530.014	540.281	519.747	0.961993	-0.0559014	0.777261	0.790376	0.250218	0.628561	1627.3	813.329	2441.26	3.00157	1.58572	7.90546e-65	2.26406e-64	0.163307	2.46173
CJJ81176_0652_hypB_hydrogenase_accessory_protein_HypB	8429.64	6222.64	10636.6	1.70935	0.773444	1.15e-07	3.28e-07	0.0554761	0.559495	10585.7	14664.9	6506.51	0.44368	-1.17241	2.56508e-39	9.22e-39	0.412487	0.163339	14037.9	22071.7	6004.22	0.272033	-1.87815	1.1665e-90	4.54057e-90	0.219429	0.0247092
CJJ81176_0653_hypC_hydrogenase_assembly_chaperone_HypC/HupF	2842.52	2213.25	3471.79	1.56864	0.649512	3.45e-05	7.42e-05	0.491155	0.239089	2701.61	3279.19	2124.04	0.647732	-0.62653	1.09051e-10	1.83409e-10	1.28985	0.130461	3535.18	4935.48	2134.87	0.432556	-1.20904	3.41068e-36	6.8289e-36	1.33853	0.308677
CJJ81176_0654_hypD_hydrogenase_expression/formation_protein_HypD	5403.16	5572.97	5233.35	0.93906	-0.0907109	0.466939	0.515145	0.54146	0.524067	3363.6	3522.4	3204.79	0.90983	-0.136331	0.134545	0.148964	0.773892	0.620464	5338.08	5301.1	5375.05	1.01395	0.019987	0.729864	0.735554	0.547906	0.421164
CJJ81176_0655_hypE_hydrogenase_expression/formation_protein_HypE	3901.48	5085.01	2717.95	0.534502	-0.903732	1.21e-08	3.77e-08	0.453599	0.257138	1651.09	1637.79	1664.38	1.01624	0.0232372	0.779489	0.792195	0.204248	0.603484	3686.02	2465.31	4906.74	1.99032	0.992997	5.68117e-34	1.10332e-33	0.162749	0.593352
CJJ81176_0656_hypA_hydrogenase_nickel_insertion_protein_HypA	861.876	950.495	773.256	0.81353	-0.297732	0.149159	0.185269	0.109447	0.284036	519.227	564.957	473.497	0.838112	-0.254786	0.0545863	0.062227	1.33101	0.358406	883.678	850.412	916.945	1.07824	0.108673	0.202461	0.212314	1.25554	0.0953493
CJJ81176_0657_-_prophage_Lp2_protein_6	250.287	172.068	328.506	1.90916	0.932937	0.000107937	0.000217318	0.0530925	0.0456475	220.005	239.008	201.003	0.840988	-0.249843	0.0804282	0.0905443	0.115176	0.0474275	262.922	359.828	166.016	0.461377	-1.11598	6.82578e-13	9.69754e-13	0.166772	0.0512043
CJJ81176_0658_-_DNA_polymerase_III_subunit_delta	2443.21	3138.12	1748.3	0.557118	-0.843944	2.92e-06	7.1e-06	0.144095	0.513628	928.561	789.506	1067.62	1.35226	0.43537	2.29789e-05	3.16902e-05	0.497021	0.943677	2107.92	1188.59	3027.24	2.54691	1.34875	3.31031e-50	7.97825e-50	0.377133	0.126403
CJJ81176_0659_-_RNB-like_protein	7898.83	7466.95	8330.71	1.11568	0.157921	0.204879	0.246018	0.00344005	1.20004	6631.05	8174.87	5087.23	0.622301	-0.684316	2.74661e-15	5.28283e-15	1.75385	0.568993	9755.79	12307.8	7203.77	0.585301	-0.77275	1.40312e-20	2.26754e-20	2.38513	0.00409942
CJJ81176_0660_ilvC_ketol-acid_reductoisomerase	30181.4	34130.7	26232.2	0.768581	-0.379731	0.019702	0.0289049	0.144509	0.160351	20587	25128.3	16045.6	0.638549	-0.64713	1.97606e-14	3.71383e-14	0.708773	0.133051	35376	37817.8	32934.2	0.870864	-0.199481	0.0121913	0.0135376	0.280131	0.133601
CJJ81176_0661_-_hypothetical_protein	7186.3	10252.5	4120.13	0.401867	-1.31521	1.42e-15	7.78e-15	1.77558	0.0228542	3022.39	3524.25	2520.53	0.715197	-0.483588	4.40846e-08	6.7834e-08	1.08671	0.0640782	7596.65	5305.05	9888.24	1.86393	0.898346	1.71301e-31	3.20968e-31	0.645579	1.26499
CJJ81176_0662_dprA_DNA_processing_protein_A	692.74	963.432	422.048	0.438067	-1.19078	7.23e-07	1.88e-06	3.65611	0.0391338	191.622	125.125	258.119	2.06289	1.04467	9.80857e-14	1.817e-13	0.426228	0.134214	558.524	188.232	928.816	4.93442	2.30288	1.10872e-80	3.77216e-80	0.246437	4.44391
CJJ81176_0663_-_Holliday_junction_resolvase-like_protein	220.07	294.031	146.109	0.496918	-1.00892	0.000265064	0.000507889	1.48519	0.0127389	83.3121	77.2684	89.3557	1.15643	0.20968	0.225351	0.242954	0.0278366	0.021941	199.878	116.321	283.436	2.43667	1.28491	1.43775e-16	2.15782e-16	0.035574	1.48256
CJJ81176_0664_-_NOL1/NOP2/sun_family_protein	518.866	605.604	432.128	0.713549	-0.486915	0.0671036	0.0896369	2.16307	0.224359	358.221	452.419	264.024	0.583583	-0.776991	5.40515e-09	8.63296e-09	0.612259	0.15186	632.51	681.238	583.782	0.856943	-0.222729	0.05947	0.0646103	0.701403	1.47756
CJJ81176_0665_msrA_methionine_sulfoxide_reductase_A	3575.42	4281.84	2869	0.670041	-0.577679	0.000514296	0.000942006	0.0930732	0.282468	1588.71	1422.39	1755.02	1.23385	0.303165	0.00143967	0.00180885	1.06796	0.522338	3136.47	2141.74	4131.19	1.92889	0.947772	8.02427e-29	1.45676e-28	0.958224	0.154451
CJJ81176_0666_ppa_inorganic_pyrophosphatase	25104.2	22708.8	27499.7	1.21097	0.276165	0.0919382	0.119885	0.875788	0.719387	18267.7	19698.8	16836.6	0.854702	-0.226507	0.0035199	0.00432335	0.863671	0.587417	25787.2	29654.5	21919.9	0.739178	-0.436006	4.2912e-08	5.58381e-08	1.32087	0.831999
CJJ81176_0667_adk_adenylate_kinase	34327.7	35172.4	33483	0.951968	-0.0710155	0.693168	0.724038	1.87458	0.321138	20688.5	20886.3	20490.6	0.981054	-0.0275949	0.774559	0.788072	0.193149	0.39219	32697.5	31436.5	33958.6	1.08023	0.111335	0.139383	0.147621	0.111578	2.06562
CJJ81176_0668_aspS_aspartyl-tRNA_synthetase	63437.3	58964.2	67910.4	1.15172	0.203795	0.207417	0.248735	0.428382	0.331237	46924.3	52315.3	41533.3	0.793904	-0.332963	0.000167162	0.000220767	0.000706073	0.215421	67824.8	78744.8	56904.8	0.722648	-0.468634	1.07238e-07	1.37758e-07	0.0319663	0.381105
CJJ81176_0669_pnk_inorganic_polyphosphate/ATP-NAD_kinase	5280.07	4804.87	5755.27	1.1978	0.260387	0.0921165	0.120031	0.330764	0.912007	3863.79	4205.61	3521.97	0.837446	-0.255932	0.00164409	0.00205568	1.39653	0.717718	5481.61	6328.83	4634.39	0.732267	-0.449559	3.71981e-08	4.85077e-08	1.14779	0.223621
CJJ81176_0670_recN_DNA_repair_protein_RecN	7286.36	8212.4	6360.31	0.774476	-0.368707	0.0161424	0.0239549	0.183264	0.149716	2707.28	1521.59	3892.97	2.55849	1.35529	1.78735e-60	1.03575e-59	0.0608671	0.520898	5106.63	2290.12	7923.15	3.45971	1.79065	1.16623e-116	5.99678e-116	0.027483	0.374414
CJJ81176_0671_-_response_regulator/GGDEF_domain-containing_protein	22093.6	14228.3	29958.9	2.10558	1.07422	9.89e-13	4.49e-12	0.176324	0.0027145	28291	38257.2	18324.7	0.478988	-1.06194	2.22945e-31	6.53297e-31	0.379219	0.00507733	35654	57580.1	13728	0.238416	-2.06845	1.16047e-97	4.81753e-97	0.247201	0.0571179
CJJ81176_0672_-_TatD_family_hydrolase	3746.13	2918.4	4573.86	1.56725	0.648236	5.71e-06	1.34e-05	0.736944	0.0709731	3385.75	3973.11	2798.38	0.70433	-0.505676	2.86509e-08	4.44262e-08	0.0874171	0.0598331	4397.7	5980.59	2814.8	0.470656	-1.08726	4.8103e-33	9.22314e-33	0.202768	0.482937
CJJ81176_0673_-_membrane-bound_lytic_murein_transglycosylase_D,_putative	7297.21	6465.06	8129.35	1.25743	0.330477	0.0167992	0.0248073	0.531283	1.4413	3676.13	2373.5	4978.76	2.09765	1.06877	2.04729e-41	7.64775e-41	0.0588103	2.30342	4904.97	3572.58	6237.35	1.7459	0.803969	4.22953e-24	7.22212e-24	0.07481	1.10176
CJJ81176_0674_rlpA_rare_lipoprotein_A	9594.84	8655.7	10534	1.217	0.283327	0.0537385	0.0730261	1.64349	2.6521	4473.93	2494.9	6452.96	2.58646	1.37098	1.06183e-72	7.99914e-72	0.53052	4.60438	6056.07	3755.68	8356.46	2.22502	1.15382	2.51585e-52	6.29833e-52	0.659167	4.50788
CJJ81176_0675_-_YrbI_family_phosphatase	3070.61	3708.26	2432.95	0.656088	-0.608038	0.000224934	0.000434936	2.30628	1.27265	1046.13	601.73	1490.54	2.47709	1.30865	2.31888e-42	9.03563e-42	0.0317108	3.60533	2242.91	905.819	3580	3.95222	1.98266	9.57685e-110	4.53772e-109	0.0399951	4.01704
CJJ81176_0676_-_hypothetical_protein	1737.33	1933.74	1540.91	0.796855	-0.327611	0.0560446	0.0757609	1.18898	0.895336	665.4	386.536	944.265	2.44289	1.28859	8.04515e-35	2.60208e-34	0.0807584	2.13463	1224.27	581.815	1866.72	3.20844	1.68187	2.04247e-64	5.77637e-64	0.0678345	2.06308
CJJ81176_0677_-_OstA_family_protein	3508.66	4808.31	2209.01	0.459414	-1.12213	1.05e-11	4.34e-11	2.58428	0.0841908	1362.95	1373.75	1352.14	0.984268	-0.0228776	0.707453	0.726334	0.26994	0.251723	3354.75	2067.8	4641.7	2.24476	1.16656	6.209e-44	1.39433e-43	0.171008	3.05298
CJJ81176_0678_engB_ribosome_biogenesis_GTP-binding_protein_YsxC	1779.81	2092.48	1467.15	0.701154	-0.512198	0.00348353	0.00571933	0.0227827	0.259494	714.68	531.029	898.332	1.69168	0.758458	1.69569e-13	3.11565e-13	0.410846	0.629394	1409.22	799.548	2018.89	2.52504	1.33631	1.70694e-44	3.88625e-44	0.389917	0.0718842
CJJ81176_0679_-_hypothetical_protein	456.194	563.775	348.612	0.618353	-0.693497	0.0051835	0.00831795	0.41352	0.00397647	164.603	115.959	213.246	1.83898	0.878902	1.63343e-09	2.65818e-09	0.0284821	0.0201467	359.183	174.568	543.798	3.1151	1.63928	2.54031e-35	5.03609e-35	0.0376213	0.503865
CJJ81176_0680_pbpC_penicillin-binding_protein_2	4288.66	5224.67	3352.65	0.641695	-0.640039	6.04e-05	0.000126638	0.9521	0.150727	1896.91	1741.64	2052.17	1.1783	0.236705	0.00859089	0.010348	0.519277	0.358799	3830.52	2622.1	5038.93	1.92171	0.942394	7.30587e-31	1.36467e-30	0.499805	0.901331
CJJ81176_0681_-_M24_family_peptidase	7923.2	8142.32	7704.08	0.946177	-0.0798173	0.538361	0.582204	1.59516	0.922954	8221.91	11725	4718.83	0.402459	-1.31309	8.4655e-46	3.59287e-45	0.735378	0.420543	12753.8	17647.8	7859.73	0.445367	-1.16693	3.96038e-41	8.5134e-41	0.628475	0.559226
CJJ81176_0682_-_di-/tripeptide_transporter	347.514	185.884	509.143	2.73904	1.45367	7.77e-10	2.73e-09	0.430682	2.40031	1559.36	2806.5	312.216	0.111248	-3.16815	6.32898e-110	8.05831e-109	3.73199	0.102077	2201.07	4222.62	179.52	0.0425138	-4.55593	6.49041e-255	1.31996e-253	3.14609	0.0299246
CJJ81176_0683_-_di-/tripeptide_transporter	1994.8	705.934	3283.67	4.65152	2.2177	1.69e-43	2.23e-42	2.84837	9.46112	10100	18185	2014.93	0.110802	-3.17395	7.23459e-163	1.46968e-161	0.918647	0.236113	14026.4	27369.8	682.904	0.024951	-5.32476	0	0	0.63522	0.0605356
CJJ81176_0684_-_di-/tripeptide_transporter	10.4363	8.32446	12.5481	1.50738	0.59204	0.141593	0.177741	0.500284	0.20604	5.68155	3.69388	7.66922	2.0762	1.05394	0.0639428	0.0724364	0.410293	0.211132	6.79447	5.57419	8.01474	1.43783	0.523894	0.398564	0.408725	0.414595	0.538471
CJJ81176_0685_-_di-/tripeptide_transporter	3470.02	3611.51	3328.53	0.921645	-0.117716	0.445203	0.495401	0.961702	0.203361	5417.15	8798.23	2036.07	0.231418	-2.11143	7.21036e-88	6.93422e-87	2.79664	0.0401194	8364.58	13246.5	3482.63	0.262909	-1.92737	2.61406e-93	1.04217e-92	3.56679	0.134224
CJJ81176_0686_-_hypothetical_protein	193.966	271.81	116.123	0.42722	-1.22695	2.64e-05	5.79e-05	2.40699	0.307479	52.8976	34.9261	70.8691	2.02912	1.02085	1.54122e-06	2.22566e-06	0.100063	0.676312	157.295	52.5894	262.001	4.98201	2.31673	8.73474e-38	1.80478e-37	0.0958428	2.77441
CJJ81176_0687_-_hypothetical_protein	642.701	908.932	376.47	0.41419	-1.27164	2.05e-07	5.75e-07	5.57966	0.201047	158.504	86.6217	230.387	2.65969	1.41126	7.22646e-21	1.63523e-20	0.272942	0.856037	503.193	130.385	876.001	6.71856	2.74815	1.52407e-101	6.61528e-101	0.166597	7.05844
CJJ81176_0688_era_GTP-binding_protein_Era	9496.69	12533.2	6460.22	0.51545	-0.956096	2.27e-09	7.58e-09	1.70049	0.33544	3682.69	3410.02	3955.37	1.15993	0.214033	0.00759053	0.00917358	0.715143	0.880308	8609.63	5133.61	12085.7	2.35422	1.23525	1.5286e-63	4.2763e-63	0.511273	1.61391
CJJ81176_0689_hslU_ATP-dependent_protease_ATP-binding_subunit_HslU	41769.7	47438.6	36100.8	0.761	-0.394033	0.0224512	0.0325155	0.0509025	0.377801	20928.4	19756.8	22100.1	1.11861	0.161706	0.0494745	0.0566497	0.615268	0.682245	37749.6	29733.5	45765.8	1.5392	0.622182	5.32713e-16	7.92285e-16	0.268963	0.0548016
CJJ81176_0690_hslV_ATP-dependent_protease_peptidase_subunit	15291.5	15878.5	14704.4	0.926058	-0.110825	0.473306	0.521531	0.316916	0.375466	10928.8	12857.2	9000.37	0.700024	-0.514523	3.30893e-10	5.49361e-10	0.208981	0.340263	17335.2	19353.9	15316.4	0.791386	-0.337547	1.74502e-05	2.12121e-05	0.372104	0.182368
CJJ81176_0691_rplI_50S_ribosomal_protein_L9	16298.2	14896	17700.3	1.18826	0.248852	0.110707	0.141699	0.377319	0.198704	14195.7	17560	10831.4	0.61682	-0.697079	7.02752e-17	1.40395e-16	0.389086	0.134313	20400.1	26432.3	14367.9	0.543574	-0.879452	4.42871e-26	7.73742e-26	0.571857	0.177913
CJJ81176_0692_argG_argininosuccinate_synthase	45611.3	36265	54957.5	1.51544	0.599737	0.000532292	0.000973981	0.556083	0.256474	57470.2	81312	33628.5	0.413574	-1.27378	2.77448e-37	9.62813e-37	0.0378372	0.0715931	78680.7	122391	34970.4	0.285727	-1.80729	1.65527e-67	4.87162e-67	0.110713	0.131808
CJJ81176_0693_-_S4_domain-containing_protein	2520.16	2283.25	2757.07	1.20752	0.272047	0.194072	0.234444	0.258703	5.06242	3104.05	4520.4	1687.71	0.373355	-1.42138	5.57419e-45	2.33832e-44	0.0387981	1.50094	4503.63	6804.02	2203.25	0.323817	-1.62675	5.66639e-66	1.64362e-65	0.0476605	0.11346
CJJ81176_0694_-_hypothetical_protein	2231.51	2481.7	1981.32	0.798371	-0.324868	0.0310913	0.0441091	0.111458	1.42742	2386.92	3560.72	1213.12	0.340694	-1.55345	6.0353e-49	2.66793e-48	2.11599	0.573772	3877.65	5360.65	2394.65	0.446708	-1.1626	5.14486e-37	1.04867e-36	2.27236	0.0708236
CJJ81176_0695_-_ABC_transporter,_ATP-binding_protein	4042.68	3999.61	4085.75	1.02154	0.0307428	0.87645	0.889752	0.0206765	0.152776	2600.19	2700.75	2499.62	0.925529	-0.111649	0.188617	0.205682	0.544079	0.169448	3961.65	4064.38	3858.93	0.949451	-0.0748353	0.348719	0.359034	0.345802	0.0491796
CJJ81176_0696_rpoN_RNA_polymerase_factor_sigma-54	4334.8	4804.3	3865.29	0.804548	-0.31375	0.036848	0.0517477	0.477818	0.41266	2398.12	2432.37	2363.87	0.971839	-0.0412102	0.566537	0.587327	0.162656	0.498823	4147.41	3661.22	4633.6	1.26559	0.339809	6.41591e-05	7.66521e-05	0.155037	0.360042
CJJ81176_0697_dcuB_anaerobic_C4-dicarboxylate_transporter	87639.3	61636.4	113642	1.84375	0.882641	3.21e-07	8.79e-07	2.54026	1.35619	61303.5	53195	69412	1.30486	0.383894	5.38878e-06	7.6176e-06	0.276403	0.794505	69728.6	80080.1	59377.2	0.741473	-0.431535	8.83228e-07	1.10709e-06	0.815347	3.62601
CJJ81176_0698_-_hypothetical_protein	711.684	414.072	1009.3	2.43749	1.2854	2.27e-10	8.41e-10	0.851607	1.25952	516.432	415.909	616.955	1.48339	0.568898	1.71962e-07	2.57161e-07	0.281554	0.944612	512.858	626.164	399.551	0.638093	-0.64816	4.6171e-07	5.82772e-07	0.419427	1.35251
CJJ81176_0699_-_potassium-transporting_ATPase,_A_subunit,_degenerate	7775.53	9928.64	5622.42	0.566284	-0.820403	2.72e-07	7.54e-07	0.179147	0.00695625	2783.74	2129.05	3438.44	1.61501	0.691548	1.27967e-16	2.53689e-16	0.380335	0.00656891	6392.13	3204.09	9580.17	2.98998	1.58014	4.0177e-97	1.64899e-96	0.156261	0.384133
CJJ81176_0700_-_potassium-transporting_ATPase_subunit_B	14490.9	19715	9266.86	0.470041	-1.08914	2.26e-11	9.1e-11	0.14183	0.0263814	4431.04	3193.35	5668.74	1.77517	0.827958	8.17707e-27	2.15199e-26	1.13643	0.122864	11912.5	4806.09	19018.9	3.95725	1.9845	5.36509e-173	5.05771e-172	0.445347	0.156747
CJJ81176_0701_-_potassium-transporting_ATPase,_C_subunit,_putative	5291.78	7084.25	3499.32	0.493957	-1.01754	2.97e-10	1.09e-09	0.0186965	0.00380616	1580.95	1021.82	2140.09	2.09438	1.06652	6.68015e-33	2.05403e-32	0.458215	0.00470199	4186.65	1538.34	6834.97	4.44308	2.15156	6.9003e-160	5.45395e-159	0.264019	0.0932322
CJJ81176_0702_-_truncated_KdpD_protein	5748.17	7727.87	3768.48	0.487648	-1.03609	1.91e-10	7.17e-10	1.63732	0.0377744	1897.54	1491.17	2303.9	1.54503	0.627633	1.9293e-12	3.43662e-12	0.109678	0.0587584	4848.34	2244.26	7452.42	3.32065	1.73147	2.47412e-108	1.14824e-107	0.0295538	1.74646
CJJ81176_0703_uvrB_excinuclease_ABC_subunit_B	9106.19	7143.25	11069.1	1.54959	0.631889	9.15e-06	2.1e-05	0.819592	0.457751	7478.99	8193.34	6764.65	0.825627	-0.276437	0.00091796	0.00116961	0.0859468	0.189329	9614.27	12333.2	6895.39	0.559093	-0.838839	2.65374e-23	4.45572e-23	0.251386	0.754496
CJJ81176_0704_-_hypothetical_protein	13842.1	11555.8	16128.5	1.39571	0.480999	0.00130144	0.00226218	0.216093	0.472793	16709.2	23558.1	9860.31	0.418552	-1.25652	4.01663e-43	1.58907e-42	0.150782	0.102401	23306.1	35460.4	11151.8	0.314485	-1.66893	3.10207e-73	9.74783e-73	0.329671	0.0801545
CJJ81176_0705_-_hypothetical_protein	6976.2	5952.01	8000.39	1.34415	0.426694	0.00273106	0.00455009	0.0705864	0.26108	7182.22	9472.95	4891.49	0.516363	-0.953542	7.85155e-27	2.07235e-26	1.38138	0.087083	9999.47	14256.1	5742.88	0.402838	-1.31173	2.54792e-50	6.14899e-50	1.00211	0.0431507
CJJ81176_0706_-_hypothetical_protein	1456.84	814.087	2099.6	2.57908	1.36686	4.17e-16	2.37e-15	0.0530824	1.79572	1617.93	1953.94	1281.92	0.656069	-0.608081	4.3988e-08	6.7743e-08	4.46488	0.584263	1863.4	2941.28	785.524	0.267069	-1.90472	7.49107e-63	2.07639e-62	5.47117	0.0454466
CJJ81176_0707_priA_primosome_assembly_protein_PriA	1822.25	1317.52	2326.99	1.76619	0.820639	1.84e-07	5.2e-07	0.322629	0.63743	1404.87	1388.01	1421.73	1.02429	0.0346244	0.68595	0.705459	0.00711264	0.343576	1679.96	2089.28	1270.65	0.608174	-0.717443	1.81896e-12	2.56212e-12	0.0384863	0.299382
CJJ81176_0708_-_invasion_phenotype_protein	5085.55	6291.58	3879.51	0.61662	-0.697547	1.27e-05	2.87e-05	0.39384	0.0559893	2086.49	1800.62	2372.36	1.31752	0.39783	2.58978e-06	3.71024e-06	1.21576	0.097601	4389.23	2710.1	6068.36	2.23916	1.16296	2.52089e-49	6.0275e-49	0.793269	0.325739
CJJ81176_0709_ispG_4-hydroxy-3-methylbut-2-en-1-yl_diphosphate_synthase	10077	8713.34	11440.7	1.31301	0.392882	0.00766839	0.0119183	0.168413	0.24677	11978.3	16961.5	6995.15	0.412413	-1.27784	9.55902e-45	3.97304e-44	1.46142	0.058995	16967.5	25526.6	8408.36	0.329396	-1.6021	6.65694e-70	2.01153e-69	1.06841	0.0658585
CJJ81176_0710_flgH_flagellar_basal_body_L-ring_protein	40647.1	21237.6	60056.6	2.82785	1.4997	2.17e-19	1.48e-18	1.29989	2.07476	76853.1	116998	36708.4	0.313753	-1.6723	1.21212e-52	5.93906e-52	18.4462	0.175338	98365.1	176228	20501.8	0.116337	-3.10362	7.04538e-136	4.52204e-135	28.8384	0.168207
CJJ81176_0711_pta_phosphate_acetyltransferase	45901.2	44697.3	47105.1	1.05387	0.0756955	0.807225	0.828322	0.682812	0.885652	68383.4	107917	28850.3	0.267339	-1.90326	1.11325e-66	7.34582e-66	1.03158	0.156558	102776	162414	43138.9	0.265611	-1.91261	1.6377e-69	4.94039e-69	0.599424	0.116596
CJJ81176_0712_ackA_acetate_kinase	33549.7	33926	33173.4	0.977817	-0.032363	0.676154	0.709549	0.341074	1.49712	40369.7	60412.8	20326.6	0.336463	-1.57148	1.39478e-55	7.28835e-55	3.42311	0.38511	61822.9	90908.8	32737	0.360108	-1.4735	5.21629e-52	1.29869e-51	2.36419	0.0895023
CJJ81176_0713_-_hypothetical_protein	9262.36	11621.8	6902.88	0.593957	-0.751569	6.05e-06	1.42e-05	0.0887362	0.458319	3266.53	2314.97	4218.08	1.82209	0.865593	7.14748e-26	1.84346e-25	0.386122	1.06633	7348.83	3484.23	11213.4	3.21834	1.68632	4.63561e-112	2.26769e-111	0.200365	0.232913
CJJ81176_0714_-_hypothetical_protein	2829.36	2288.03	3370.69	1.47318	0.558937	0.000361372	0.000673949	0.580389	2.02801	3665.43	5269.33	2061.53	0.391232	-1.3539	7.14952e-43	2.81007e-42	0.164419	0.531766	5068.77	7931.06	2206.49	0.278208	-1.84576	6.96595e-84	2.45777e-83	0.115696	0.17082
CJJ81176_0715_-_hypothetical_protein	1483.15	2073.61	892.685	0.430499	-1.21592	6.51e-09	2.06e-08	0.407266	0.95467	432.343	320.095	544.591	1.70134	0.766673	4.39975e-12	7.79113e-12	0.163339	2.98093	1241.01	481.742	2000.27	4.15216	2.05386	1.10279e-95	4.49562e-95	0.076325	0.430234
CJJ81176_0716_mraW_S-adenosyl-methyltransferase_MraW	4008.15	4289.61	3726.69	0.86877	-0.202954	0.255212	0.300269	1.2266	1.44872	3697.75	5120.12	2275.38	0.444399	-1.17007	1.15719e-33	3.64493e-33	0.189316	0.609106	5922.01	7706.81	4137.22	0.536827	-0.897471	1.38693e-25	2.40916e-25	0.205483	0.502086
CJJ81176_0717_-_peptidyl-prolyl_cis-trans_isomerase_D,-like_protein	27163.6	25176.8	29150.4	1.15783	0.211423	0.164989	0.2027	0.0782397	0.0100221	23102.4	28374.3	17830.5	0.628403	-0.670239	1.00387e-15	1.95581e-15	2.48284	0.0125098	33499.3	42705.8	24292.8	0.568842	-0.813901	1.24124e-22	2.06874e-22	2.49483	0.0638842
CJJ81176_0718_ftsA_cell_division_protein_FtsA	21072.7	23330.2	18815.2	0.806474	-0.310301	0.0612793	0.0822829	0.037716	0.0866685	10252.3	8994	11510.6	1.2798	0.355923	3.06817e-06	4.38172e-06	0.713012	0.177558	18022.5	13535.1	22509.9	1.66307	0.733851	1.47974e-23	2.50078e-23	0.344428	0.0905356
CJJ81176_0719_ftsZ_cell_division_protein_FtsZ	45316.6	51832.7	38800.5	0.748572	-0.417787	0.0160672	0.023863	0.395135	0.0715801	26972.6	30202	23743.3	0.786148	-0.347128	2.40522e-05	3.31199e-05	0.633662	0.119808	47738.6	45454	50023.2	1.10052	0.138189	0.101247	0.108052	0.25885	0.403968
CJJ81176_0720_-_flagellar_basal-body_rod_protein	46537.3	22061.6	71013	3.21885	1.68655	8.84e-23	6.85e-22	0.41853	5.86402	83544.6	123644	43445.7	0.351378	-1.5089	7.10299e-45	2.96587e-44	15.344	0.619103	103761	186233	21288.6	0.114312	-3.12895	2.84239e-136	1.83087e-135	25.8597	0.0654933
CJJ81176_0721_flgG_flagellar_basal_body_rod_protein_FlgG	36154.4	20237.8	52071	2.57295	1.36342	4.91e-16	2.76e-15	0.728689	2.91171	35026.8	38187.3	31866.2	0.834471	-0.261066	0.00212248	0.00263741	4.35495	1.11527	38513.4	57503.4	19523.4	0.339517	-1.55844	1.5985e-60	4.29272e-60	10.1036	0.558932
CJJ81176_0722_glnA_glutamine_synthetase,_type_I	163749	44311.3	283186	6.39082	2.676	2.52e-44	3.45e-43	0.322004	19.9085	153568	133232	173905	1.30528	0.384354	0.000177947	0.000234496	0.870414	8.59649	121694	200577	42810.9	0.213438	-2.22811	1.6765e-84	6.02075e-84	4.3592	0.595432
CJJ81176_0723_-_hypothetical_protein	32878.7	28752.6	37004.8	1.28701	0.364018	0.0198987	0.029146	0.0719061	0.506581	37483.2	52353	22613.5	0.431943	-1.21109	3.3541e-37	1.16173e-36	0.485091	0.0930261	53271.6	78801.4	27741.7	0.352046	-1.50616	9.03742e-56	2.33348e-55	0.582174	0.0275156
CJJ81176_0724_-_U32_family_peptidase	26400.9	23782.9	29018.8	1.22015	0.287062	0.0439199	0.0608278	0.00719289	0.654763	15477	13216.5	17737.5	1.34208	0.424466	1.62719e-08	2.54275e-08	0.0440353	0.59474	21420.3	19894.5	22946.2	1.15339	0.205885	0.00682295	0.00764205	0.167666	0.0344148
CJJ81176_0725_purE_phosphoribosylaminoimidazole_carboxylase_catalytic_subunit	7644.63	8632.85	6656.41	0.771056	-0.375092	0.0190906	0.0280762	0.184204	0.478168	2925.73	1778.37	4073.1	2.29035	1.19557	1.72173e-48	7.57392e-48	0.168356	1.22799	5503.3	2676.36	8330.23	3.11253	1.63809	4.85053e-100	2.06576e-99	0.0718844	0.506147
CJJ81176_0726_-_hypothetical_protein	10306.7	11975	8638.35	0.721366	-0.471196	0.00289604	0.00480721	1.27145	0.444075	3995.9	2704.62	5287.19	1.95487	0.967074	1.10904e-34	3.57423e-34	0.20444	1.1274	7815.08	4071.6	11558.6	2.83882	1.50529	5.43469e-92	2.15247e-91	0.215785	2.50108
CJJ81176_0727_glyQ_glycyl-tRNA_synthetase_subunit_alpha	9261.78	10931.3	7592.26	0.694543	-0.525865	0.000667273	0.00120389	0.0503923	0.508937	3398.69	2148.21	4649.16	2.1642	1.11383	3.28568e-43	1.30274e-42	0.107074	1.48556	6890.09	3233.49	10546.7	3.26171	1.70563	1.08704e-113	5.46541e-113	0.0754717	0.148921
CJJ81176_0728_-_hypothetical_protein	3836.85	4438.44	3235.26	0.72892	-0.456168	0.00468035	0.00756056	0.0192491	0.513492	1420.94	861.508	1980.37	2.29873	1.20084	4.85214e-39	1.73716e-38	0.014225	1.3699	2789.26	1296.7	4281.81	3.30208	1.72338	5.55571e-90	2.14868e-89	0.00665752	0.0065571
CJJ81176_0729_-_hypothetical_protein	34107.1	21975.8	46238.4	2.10407	1.07318	6.45e-12	2.73e-11	0.221914	0.575111	34953.8	41648.8	28258.8	0.678503	-0.559573	7.12082e-11	1.20887e-10	2.92915	0.126527	41940.5	62673	21208.1	0.338392	-1.56323	9.50415e-63	2.63035e-62	3.75678	0.145192
CJJ81176_0730_waaA_3-deoxy-D-manno-octulosonic-acid_transferase	2047.32	1924.41	2170.24	1.12774	0.17344	0.204189	0.245353	3.35069	0.151941	1077.13	826.496	1327.76	1.60649	0.683914	1.74301e-12	3.10785e-12	0.400776	0.236049	1549.71	1244.4	1855.03	1.4907	0.575987	2.11757e-09	2.82447e-09	0.534873	4.40056
CJJ81176_0731_-_RNA_pseudouridine_synthase_family_protein	2123.36	2746.49	1500.23	0.546236	-0.872405	1.15e-06	2.94e-06	0.122957	0.0902349	1049.2	1181.48	916.928	0.776087	-0.365711	0.000513695	0.000665301	0.62955	0.0846242	2213.96	1777.88	2650.05	1.49057	0.575863	2.69419e-10	3.64461e-10	0.336234	0.172746
CJJ81176_0732_ffh_signal_recognition_particle_protein	15156.5	17757.9	12555.1	0.707014	-0.50019	0.00268526	0.00448205	1.05921	0.795075	13581	19492.4	7669.47	0.393458	-1.34572	1.02391e-50	4.7346e-50	5.25547	0.312738	23232.2	29336.1	17128.4	0.583869	-0.776283	4.82606e-22	7.96279e-22	3.86152	0.334318
CJJ81176_0733_rpsP_30S_ribosomal_protein_S16	10065.2	12337.5	7792.94	0.631649	-0.662805	8.24e-05	0.000169976	0.644651	0.567462	3457.2	2148.97	4765.43	2.21755	1.14896	3.49379e-47	1.51119e-46	0.138295	1.5596	7568.04	3234.18	11901.9	3.68004	1.87972	1.40414e-141	9.4479e-141	0.0430195	1.04586
CJJ81176_0734_-_hypothetical_protein	6355.81	8211.78	4499.84	0.547973	-0.867822	9.23e-08	2.66e-07	2.51726	0.0137285	2584.93	2418.26	2751.59	1.13784	0.186296	0.0641312	0.0726044	1.51937	0.0066548	5779.74	3639.98	7919.5	2.1757	1.12148	5.49159e-46	1.27433e-45	0.949055	2.54982
CJJ81176_0735_rimM_16S_rRNA_processing_protein_RimM	3475.22	4404.81	2545.63	0.577921	-0.791055	1.79e-06	4.5e-06	8.19241	0.267628	1219.81	880.795	1558.83	1.7698	0.823588	1.13784e-17	2.32454e-17	0.212144	0.838946	2785.93	1326	4245.86	3.202	1.67897	5.71972e-85	2.06641e-84	0.173954	10.3345
CJJ81176_0736_trmD_tRNA_(guanine-N(1)-)-methyltransferase	4651.41	3682.49	5620.32	1.52623	0.60997	4.52e-06	1.07e-05	1.95592	1.91596	5977.39	8523.48	3431.29	0.40257	-1.31269	6.75039e-43	2.65898e-42	0.973887	0.429262	8190.4	12830.1	3550.74	0.276751	-1.85334	1.97059e-87	7.35417e-87	1.2479	0.527785
CJJ81176_0737_rplS_50S_ribosomal_protein_L19	17839.8	13004.4	22675.2	1.74365	0.802114	2.73e-08	8.26e-08	0.406414	1.38258	19556.6	25262.1	13851.1	0.548297	-0.86697	5.79226e-23	1.39076e-22	1.34204	0.317184	25281.7	38017.8	12545.6	0.329993	-1.59949	2.3753e-68	7.0712e-68	1.11504	0.163869
CJJ81176_0738_-_transthyretin-like_protein	52124.2	10389.2	93859.1	9.03427	3.17541	5.25e-78	1.55e-76	0.00248707	5.53122	45161.2	32811.9	57510.5	1.75273	0.809606	7.35695e-24	1.8048e-23	0.0523908	2.85146	29704.8	49385.7	10023.9	0.202971	-2.30066	6.82273e-117	3.52833e-116	0.113069	0.0106394
CJJ81176_0739_-_3-deoxy-7-phosphoheptulonate_synthase	47692.2	15748.8	79635.6	5.05662	2.33817	8.33e-45	1.16e-43	0.0372144	2.16082	36524.5	24277.1	48771.9	2.00897	1.00645	3.21471e-38	1.1352e-37	0.184209	1.53796	25870.9	36542.3	15199.4	0.415939	-1.26556	2.00507e-47	4.68887e-47	0.983709	0.167484
CJJ81176_0740_-_hypothetical_protein	3975.55	1316.15	6634.96	5.04118	2.33376	6.31e-63	1.44e-61	0.000119648	1.59579	2666.44	1269.54	4063.34	3.20063	1.67836	5.5862e-93	5.77134e-92	0.184903	1.63988	1590.13	1910.5	1269.76	0.664621	-0.589396	7.25742e-09	9.54646e-09	0.313316	0.00160057
CJJ81176_0741_dnaE_DNA_polymerase_III_subunit_alpha	33841.1	30035.7	37646.5	1.25339	0.325835	0.0497751	0.0682047	0.633749	0.00723293	35240.8	47454.2	23027.5	0.485256	-1.04318	9.20416e-29	2.54451e-28	0.922623	0.00776689	50205.3	71421.4	28989.2	0.405889	-1.30084	2.40694e-43	5.37183e-43	0.753805	0.262473
CJJ81176_0742_-_hypothetical_protein	9637.7	8567	10708.4	1.24996	0.321883	0.0221845	0.0321928	0.144744	0.657911	12405.5	18268.5	6542.51	0.35813	-1.48145	2.58779e-57	1.39248e-56	0.499095	0.124149	17880.8	27497.4	8264.28	0.300548	-1.73433	2.25667e-80	7.66335e-80	0.53207	0.027572
CJJ81176_0743_flaC_flagellin_subunit_protein_FlaC	149867	84467.6	215267	2.54851	1.34965	3.33e-13	1.57e-12	0.264166	0.636712	238068	344507	131629	0.38208	-1.38805	8.00143e-32	2.36769e-31	0.565604	0.0859504	300080	518636	81525.1	0.157192	-2.6694	6.99201e-88	2.63109e-87	1.24605	0.0624598
CJJ81176_0744_-_hypothetical_protein	6909.32	8625.07	5193.58	0.602149	-0.731807	1.34e-06	3.41e-06	0.10461	0.564295	4164.06	5147.93	3180.19	0.617761	-0.69488	6.61894e-15	1.26235e-14	0.0517097	0.654498	8035.49	7748.95	8322.04	1.07396	0.102937	0.205775	0.215665	0.109268	0.11826
CJJ81176_0745_-_HemK_family_modification_methylase	1611.22	1638.64	1583.79	0.96653	-0.0491139	0.867309	0.882456	0.369233	0.0419924	1018.36	1068.33	968.381	0.906441	-0.141715	0.156611	0.172444	0.210491	0.0192941	1594.12	1607.82	1580.41	0.982956	-0.0248018	0.736078	0.74099	0.127386	0.294831
CJJ81176_0746_-_M48_family_peptidase	8376.88	6822.51	9931.25	1.45566	0.541674	0.000117712	0.000236471	0.479551	0.172016	7059.37	8046.47	6072.27	0.75465	-0.40612	1.09746e-06	1.59887e-06	0.269607	0.0725559	9347.64	12110.4	6584.92	0.543742	-0.879005	1.44327e-25	2.50223e-25	0.117049	0.416439
CJJ81176_0747_-_hypothetical_protein	5391.95	2614.64	8169.26	3.12442	1.64359	6.18e-32	6.27e-31	0.0381977	4.52894	10213.4	15429.1	4997.69	0.323914	-1.62632	5.92086e-66	3.85069e-65	2.3842	0.615809	12876	23229	2523	0.108614	-3.20272	9.21776e-198	1.11228e-196	4.19167	0.0077361
CJJ81176_0748_mogA_molybdenum_cofactor_biosynthesis_protein_MogA	14169.3	15320	13018.7	0.849784	-0.234831	0.146126	0.182002	0.865005	0.169351	8561.39	9158.98	7963.81	0.869508	-0.201728	0.0172526	0.0204543	0.393131	0.193222	14285.9	13786.5	14785.2	1.07245	0.100905	0.153223	0.161899	0.411015	0.871379
CJJ81176_0749_corA_magnesium_and_cobalt_transport_protein_CorA	21752.1	21135.4	22368.9	1.05836	0.0818327	0.646335	0.683019	0.202452	0.303726	14711.7	15743.8	13679.7	0.86889	-0.202754	0.0106013	0.0126935	0.015561	0.232358	22046.3	23697.1	20395.4	0.860668	-0.216472	0.00598462	0.00672805	0.00811247	0.232656
CJJ81176_0750_-_ABC_transporter,_periplasmic_substrate-binding_protein	3080.56	968.73	5192.39	5.35999	2.42223	1.47e-63	3.5e-62	0.0489213	5.26827	1655.29	127.572	3183.01	24.9506	4.641	0	0	0.0694051	7.20247	563.553	192.18	934.926	4.86485	2.2824	2.76159e-81	9.44893e-81	0.620779	0.604966
CJJ81176_0751_-_hypothetical_protein	3697.09	996.809	6397.37	6.41785	2.68209	2.72e-81	8.76e-80	0.0124548	4.73771	2080.59	240.178	3921	16.3254	4.02904	0	0	0.0325321	6.11283	661.725	361.564	961.886	2.66035	1.41161	3.39947e-37	6.95258e-37	0.262371	0.198479
CJJ81176_0752_-_hypothetical_protein	1310.56	325.619	2295.5	7.04965	2.81755	4.86e-57	9.24e-56	0.0320522	2.78855	735.885	65.6006	1406.17	21.4353	4.42192	3.05744e-298	1.28555e-296	0.0174356	3.56458	206.478	98.7057	314.25	3.18371	1.67071	2.65161e-26	4.6551e-26	0.0828704	0.4807
CJJ81176_0753_-_ABC_transporter,_permease_protein	372.856	100.926	644.787	6.38872	2.67553	8.56e-31	8.31e-30	0.210499	1.10818	214.082	33.3275	394.836	11.8471	3.56647	7.91807e-115	1.07638e-113	0.505998	1.39468	73.6833	50.0968	97.2698	1.94164	0.957273	6.7595e-06	8.28909e-06	0.914714	1.82168
CJJ81176_0754_-_ABC_transporter,_permease_protein	323.589	66.7673	580.411	8.69304	3.11986	6.97e-38	8.39e-37	0.00252286	1.36256	194.218	32.8591	355.576	10.8212	3.43579	1.19267e-102	1.45699e-101	0.0900343	1.63164	56.9413	49.4788	64.4038	1.30165	0.380337	0.0844386	0.0907565	0.1701	0.0197653
CJJ81176_0755_-_ABC_transporter,_ATP-binding_protein	1194.72	282.43	2107.02	7.46033	2.89924	5.83e-57	1.1e-55	0.00636467	1.73987	830.488	370.498	1290.48	3.48309	1.80037	2.32668e-72	1.73828e-71	0.217446	1.67407	415.195	557.857	272.532	0.488534	-1.03347	4.33665e-14	6.27445e-14	0.537455	0.0402195
CJJ81176_0756_-_HAD_family_hydrolase	438.378	211.496	665.261	3.1455	1.65329	1.45e-13	6.93e-13	0.0546373	0.133048	382.682	358.232	407.133	1.13651	0.184606	0.113057	0.1261	0.0749454	0.122094	371.68	539.234	204.127	0.37855	-1.40145	1.44761e-21	2.36477e-21	0.104566	0.083611
CJJ81176_0757_cjaC_cjaC_protein	32655.7	33752.8	31558.5	0.934991	-0.0969759	0.560274	0.602654	0.286414	0.534445	19311.6	19303.7	19319.6	1.00083	0.00119359	0.824768	0.835863	2.26737	0.667887	30811.1	29051.2	32571	1.12116	0.16499	0.0583766	0.0634605	1.7775	0.359586
CJJ81176_0758_-_hypothetical_protein	9309.54	138.438	18480.7	133.494	7.06063	0	0	0.00329697	30.9736	7344	3354.64	11333.4	3.37841	1.75634	1.98149e-127	3.11525e-126	0.244038	20.6925	2591.85	5050.4	133.301	0.0263942	-5.24364	0	0	1.60959	0.0356404
CJJ81176_0759_-_hypothetical_protein	498.288	26.486	970.09	36.6265	5.19482	2.64e-98	1.22e-96	0.00555887	2.34086	393.366	192.839	593.893	3.07973	1.6228	9.05663e-44	3.64686e-43	0.0533454	1.80808	157.891	290.216	25.5661	0.0880933	-3.50482	4.6899e-59	1.24104e-58	0.0573147	0.0399983
CJJ81176_0760_-_hemagglutination_domain-containing_protein	370.062	51.2083	688.915	13.4532	3.74987	3.88e-52	6.67e-51	0.0134768	5.88014	304.405	186.755	422.056	2.25994	1.17629	1.72023e-21	3.9874e-21	0.169087	4.24111	165.294	281.179	49.4087	0.17572	-2.50865	1.1734e-36	2.36774e-36	0.269608	0.0504583
CJJ81176_0761_-_hypothetical_protein	451.015	274.949	627.08	2.28072	1.18949	1.12e-07	3.21e-07	0.213655	0.487092	799.671	1215.88	383.464	0.31538	-1.66484	5.07537e-38	1.78527e-37	2.55792	0.0867426	1048.18	1830.93	265.43	0.14497	-2.78618	1.38743e-93	5.58055e-93	3.12875	0.0689452
CJJ81176_0762_-_hypothetical_protein	5.37621	5.81218	4.94024	0.849981	-0.234497	1	1	1.21079	0.0210827	2.38056	1.73976	3.02135	1.73665	0.796307	0.291959	0.311975	0.0554227	0.0224069	4.10272	2.61435	5.59109	2.13862	1.09668	0.146448	0.154922	0.0528002	1.21467
CJJ81176_0763_-_hypothetical_protein	501.999	448.896	555.101	1.23659	0.306369	0.112547	0.14385	0.287414	1.34515	366.45	394.117	338.784	0.859605	-0.218255	0.102724	0.115071	0.282096	0.920897	513.222	593.377	433.067	0.729835	-0.454357	0.000361491	0.00042487	0.372803	0.267734
CJJ81176_0764_-_putative_outer-membrane_protein	135.376	94.7787	175.974	1.85668	0.892727	0.000293892	0.000556945	0.149749	0.604741	94.9144	82.3719	107.457	1.30453	0.383534	0.0287698	0.0334938	0.102212	0.45768	107.675	123.961	91.3885	0.737236	-0.439802	0.0154097	0.017059	0.0919825	0.167049
CJJ81176_0765_-_hypothetical_protein	22.6867	9.90282	35.4706	3.58187	1.84071	7.48e-07	1.94e-06	0.151134	0.335065	94.5496	167.376	21.7234	0.129788	-2.94577	1.87595e-36	6.33967e-36	0.661039	0.0565457	130.814	252.062	9.56618	0.0379517	-4.71969	3.43715e-73	1.07634e-72	0.74942	0.0111935
CJJ81176_0770_-_hypothetical_protein	0.115764	0.231528	0	0	#NAME?	1	1	0.353828	0	0	0	0	NA	NA	NA	NA	NA	NA	0.11267	0	0.225341	Inf	Inf	1	1	0	0.356957
CJJ81176_0772_-_hypothetical_protein	16230.9	11505.8	20956	1.82135	0.865005	1.23e-08	3.82e-08	0.257573	1.41427	18786.1	24764.7	12807.6	0.517171	-0.951287	4.33277e-27	1.1537e-26	0.566096	0.332871	24187.3	37272.3	11102.3	0.297871	-1.74724	3.76744e-78	1.24209e-77	0.406627	0.104741
CJJ81176_0773_hrcA_heat-inducible_transcription_repressor	43363.1	8762.66	77963.6	8.89725	3.15336	2.49e-85	8.83e-84	0.353267	9.80605	44702.4	41809.4	47595.4	1.13839	0.186995	0.0297464	0.0345862	7.93904	2.88489	35719.1	62969.8	8468.36	0.134483	-2.8945	1.73569e-157	1.33685e-156	33.5667	0.512076
CJJ81176_0774_grpE_heat_shock_protein_GrpE	56350.4	11025.9	101675	9.22144	3.20499	1.79e-80	5.37e-79	0.198194	1.15991	60619.3	59057.7	62180.8	1.05288	0.0743426	0.601005	0.620569	8.7049	0.342299	49794.4	88937.2	10651.6	0.119765	-3.06172	1.13461e-161	9.12734e-161	35.2233	0.248076
CJJ81176_0775_dnaK_molecular_chaperone_DnaK	219638	44304.6	394971	8.91489	3.15622	8.38e-63	1.89e-61	0.128456	1.12718	184539	127460	241617	1.89563	0.92268	1.02914e-22	2.45473e-22	0.809308	0.627662	117348	191906	42790.4	0.222976	-2.16504	1.24875e-81	4.29704e-81	6.76367	0.479603
CJJ81176_0776_-_type_I_restriction-modification_system,_M_subunit	12278.1	12192.3	12363.9	1.01408	0.0201711	0.763021	0.786987	0.523743	0.831925	7971.55	8390.23	7552.87	0.900198	-0.151686	0.0655762	0.0741939	0.755402	0.594233	12198.7	12631.2	11766.1	0.931509	-0.102359	0.188921	0.198922	1.08839	0.564972
CJJ81176_0777_-_type_I_restriction_modification_DNA_specificity_domain-containing_protein	3867.65	5832.75	1902.55	0.326183	-1.61625	2.97e-20	2.12e-19	0.261403	0.144472	1045.36	927.602	1163.12	1.2539	0.326418	0.00204341	0.00254091	0.844897	0.54742	3511.54	1396.28	5626.79	4.02985	2.01073	3.26355e-129	1.9304e-128	0.349715	0.240366
CJJ81176_0778_-_hypothetical_protein	7028.5	8736.23	5320.78	0.609048	-0.715373	7.64e-06	1.77e-05	0.147802	0.14839	3044.82	2835.87	3253.76	1.14736	0.198316	0.0262597	0.0307099	0.272934	0.266493	6348.98	4268.48	8429.47	1.97482	0.98172	8.19722e-37	1.6652e-36	0.180487	0.262213
CJJ81176_0779_-_hypothetical_protein	4664.13	6405.01	2923.26	0.456403	-1.13162	8.33e-12	3.48e-11	0.0326153	0.300333	1266.75	744.779	1788.73	2.40169	1.26405	8.23107e-42	3.11987e-41	0.0238738	1.32933	3650.12	1121	6179.23	5.51223	2.46264	1.37497e-194	1.57512e-193	0.00837702	0.0537272
CJJ81176_0780_-_type_I_site-specific_deoxyribonuclease_chain_R	15280	20875.1	9684.91	0.463945	-1.10797	4.51e-11	1.77e-10	0.14735	0.320992	4147.46	2370.7	5924.22	2.49894	1.32131	3.48278e-65	2.19403e-64	0.142999	1.38114	11852.8	3568.94	20136.6	5.6422	2.49626	5.47103e-268	1.28605e-266	0.0853005	0.119937
CJJ81176_0781_-_hypothetical_protein	2152.14	3150.98	1153.29	0.36601	-1.45004	1.59e-14	8.17e-14	0.0682968	0.417632	574.604	443.539	705.669	1.591	0.66993	1.39764e-10	2.34626e-10	0.963822	1.69723	1853.83	667.916	3039.74	4.55109	2.18621	6.47967e-125	3.68811e-124	0.493632	0.047635
CJJ81176_0782_-_hypothetical_protein	1100.76	1055.21	1146.31	1.08633	0.119464	0.596322	0.637186	0.0755799	0.994503	657.611	612.803	702.419	1.14624	0.196907	0.0520055	0.0594725	1.40128	1.1825	970.074	922.007	1018.14	1.10427	0.143087	0.130788	0.138924	1.23816	0.110147
CJJ81176_0783_aspC_aspartate_aminotransferase	45067	35952.7	54181.4	1.50702	0.5917	0.000717749	0.00128981	0.136265	0.633806	60846.9	88523.4	33170.4	0.374708	-1.41616	1.54199e-43	6.18163e-43	0.607535	0.145305	83973.5	133263	34684.4	0.260271	-1.94191	4.72545e-74	1.49791e-73	1.22968	0.030069
CJJ81176_0784_cysE_serine_acetyltransferase	3221.98	4305.75	2138.21	0.496593	-1.00986	2.77e-09	9.14e-09	0.165746	0.365837	913.204	517.575	1308.83	2.52878	1.33844	2.67453e-43	1.0651e-42	0.215731	1.43649	2466.46	779.039	4153.88	5.33206	2.41469	3.82477e-165	3.21992e-164	0.102922	0.22377
CJJ81176_0785_speA_arginine_decarboxylase	20420	24867.1	15972.9	0.642332	-0.638608	0.000131244	0.000262198	0.275735	0.482102	7476.01	5177.44	9774.57	1.88792	0.916795	3.33163e-35	1.08533e-34	0.0655634	1.37303	15894.9	7793.41	23996.3	3.07905	1.62249	9.79928e-117	5.05319e-116	0.0660223	0.590965
CJJ81176_0786_hisS_histidyl-tRNA_synthetase	8872.17	10760.3	6984.03	0.649054	-0.623589	7.53e-05	0.000156126	0.678274	0.404765	3401.97	2528.68	4275.25	1.6907	0.757623	1.5473e-20	3.47517e-20	0.00253294	1.07794	7095.32	3806.15	10384.5	2.72834	1.44802	4.24444e-83	1.47739e-82	0.00636115	1.25935
CJJ81176_0787_tmk_thymidylate_kinase	3325.4	3818.2	2832.6	0.741868	-0.430765	0.00854128	0.0131058	0.0465426	0.19409	1809.64	1886.08	1733.19	0.918942	-0.121955	0.143331	0.158207	1.02341	0.280087	3261.64	2839.26	3684.02	1.29753	0.375769	2.93721e-05	3.54188e-05	0.931592	0.0978057
CJJ81176_0788_coaD_phosphopantetheine_adenylyltransferase	3592.54	3042.23	4142.84	1.36178	0.44549	0.00395285	0.00645466	0.0450663	0.833255	4045.57	5557.25	2533.9	0.455962	-1.13301	1.30767e-32	3.98697e-32	0.0494722	0.279977	5650.08	8365.15	2935	0.350861	-1.51103	1.27559e-60	3.44085e-60	0.191698	0.0195052
CJJ81176_0789_-_3-octaprenyl-4-hydroxybenzoate_carboxy-lyase	1664.27	1913.12	1415.43	0.739856	-0.434684	0.0227498	0.0329215	0.0168836	0.266709	717.461	570.137	864.785	1.5168	0.601034	1.02646e-08	1.61377e-08	0.0458527	0.35779	1351.88	858.19	1845.58	2.15055	1.10471	9.19445e-30	1.68611e-29	0.0472058	0.00298755
CJJ81176_0790_flgA_flagellar_basal_body_P-ring_biosynthesis_protein_FlgA	3349.79	3496.49	3203.09	0.916087	-0.126444	0.451194	0.500347	0.0985637	0.566737	2167.21	2376.92	1957.51	0.823552	-0.280068	0.00176118	0.00219601	0.736093	0.454697	3475.36	3577.21	3373.51	0.943056	-0.0845841	0.253128	0.263462	0.561922	0.117931
CJJ81176_0791_-_NLPA_family_lipoprotein	14418.3	9260.8	19575.8	2.11384	1.07986	2.01e-13	9.58e-13	0.5051	0.415479	9787.41	7603.63	11971.2	1.57441	0.654808	2.81071e-18	5.86132e-18	1.64333	0.316318	10186.2	11441.2	8931.19	0.780613	-0.35732	5.84377e-06	7.17586e-06	2.20057	0.911434
CJJ81176_0792_-_NLPA_family_lipoprotein	18097.5	10195.3	25999.8	2.55018	1.3506	1.07e-19	7.43e-19	0.36453	0.465203	14520.3	13136.5	15904.1	1.21067	0.275811	0.000390138	0.000508192	0.281936	0.287938	14801.3	19771.4	9831.31	0.49725	-1.00796	4.38083e-33	8.40859e-33	0.325276	0.452235
CJJ81176_0793_-_NLPA_family_lipoprotein	69331.6	26916.5	111747	4.15161	2.05367	4.13e-32	4.3e-31	0.0453113	1.05334	83091	97789.5	68392.6	0.699386	-0.515838	2.0515e-08	3.19751e-08	0.763701	0.30449	86575.8	147187	25964.6	0.176406	-2.50303	1.07317e-107	4.95521e-107	1.63821	0.0232568
CJJ81176_0794_-_ABC_transporter,_permease_protein	5673.94	6237.42	5110.47	0.819324	-0.287494	0.0615305	0.0825587	0.0335224	0.237751	2650.18	2172.23	3128.14	1.44006	0.526129	9.37879e-10	1.53456e-09	0.047334	0.502353	4643.6	3269.88	6017.32	1.84023	0.879883	4.41713e-28	7.92368e-28	0.0932942	0.0266894
CJJ81176_0795_-_ABC_transporter,_ATP-binding_protein	11681.9	14095.8	9267.97	0.657498	-0.604941	0.000103024	0.00020859	0.0948738	0.249385	4995.05	4316.26	5673.83	1.31452	0.394541	1.1869e-06	1.72641e-06	0.105519	0.59339	10047.8	6496.48	13599.1	2.09329	1.06577	2.44809e-47	5.71747e-47	0.0424947	0.128872
CJJ81176_0796_valS_valyl-tRNA_synthetase	34052.4	37300.9	30803.9	0.825823	-0.276095	0.105639	0.135804	0.157228	0.00459734	19465.9	20089.4	18842.4	0.937927	-0.0924519	0.220261	0.23832	0.410539	0.0205662	33114.1	30235.5	35992.8	1.19041	0.251463	0.00147877	0.00170129	0.18818	0.204648
CJJ81176_0797_-_hypothetical_protein	36426	34864.3	37987.7	1.08959	0.12378	0.4149	0.463969	1.03412	0.0573661	32392.6	41556.6	23228.7	0.558966	-0.839168	6.09863e-21	1.38522e-20	0.304527	0.0126534	48104.2	62551.6	33656.7	0.538063	-0.894152	3.55857e-24	6.08791e-24	0.384878	0.564001
CJJ81176_0798_-_putative_ATP-dependent_DNA_helicase	2604.95	3211.04	1998.86	0.622496	-0.683864	0.000111352	0.000223943	2.44649	0.142823	1118.03	1014.45	1221.61	1.2042	0.268075	0.0029762	0.00367051	1.24426	0.180434	2312.07	1527.21	3096.94	2.02784	1.01994	1.3391e-31	2.51428e-31	0.967425	2.63287
CJJ81176_0799_-_major_antigenic_peptide_PEB2	41378.8	43051.1	39706.5	0.922312	-0.116673	0.46612	0.514685	0.0399269	0.810798	26678.3	29037.7	24318.9	0.837496	-0.255845	0.00112523	0.00142566	0.80438	0.823243	42621.5	43704.1	41539	0.950458	-0.0733046	0.293356	0.303588	0.59107	0.0640356
CJJ81176_0800_tpx_thiol_peroxidase	78374.8	72005.5	84744.2	1.17691	0.235006	0.233953	0.277608	0.136958	0.863239	120615	189336	51895.2	0.27409	-1.86728	2.56608e-56	1.35657e-55	4.48472	0.150093	177193	284907	69480.2	0.24387	-2.03581	1.60944e-65	4.65348e-65	3.66289	0.0271066
CJJ81176_0801_napA_nitrate_reductase_catalytic_subunit	573297	645797	500798	0.775473	-0.366852	0.0518308	0.0708067	1.1044	0.0144564	512470	718628	306311	0.426244	-1.23025	9.661e-23	2.30741e-22	0.208814	0.00991325	852312	1.08181e+06	622818	0.575721	-0.796559	1.18999e-10	1.6219e-10	0.271966	0.501281
CJJ81176_0802_napG_quinol_dehydrogenase_periplasmic_component	73111.6	94523	51700.1	0.546958	-0.870499	2.1e-06	5.25e-06	2.48204	0.0223907	46760.2	61893.6	31626.8	0.510988	-0.96864	1.34317e-25	3.43001e-25	2.19096	0.0304804	92148.2	93170.6	91125.8	0.978054	-0.0320144	0.597636	0.607026	1.28267	1.23345
CJJ81176_0803_napH_quinol_dehydrogenase_membrane_component	56121.4	76982	35260.8	0.45804	-1.12645	1e-09	3.48e-09	3.67359	0.0476351	22040.8	22524.4	21557.3	0.957063	-0.0633143	0.407662	0.42827	0.231895	0.0726858	54058.6	33901.5	74215.8	2.18916	1.13038	2.59821e-49	6.196e-49	0.0456158	3.33861
CJJ81176_0804_napB_periplasmic_nitrate_reductase,_small_subunit	49825.6	62772.1	36879.1	0.587508	-0.767319	1.7e-05	3.79e-05	3.16077	0.0660943	25129.3	27693.3	22565.4	0.814833	-0.295423	0.000190253	0.000250166	1.07639	0.138147	51096.1	41682.9	60509.3	1.45166	0.537702	2.13391e-11	2.94613e-11	0.54291	2.44895
CJJ81176_0805_napL_napL_protein	11603.1	15675.4	7530.85	0.480425	-1.05762	4.83e-11	1.89e-10	4.31579	0.251758	6255.77	7903.6	4607.94	0.583017	-0.778389	2.52072e-19	5.42554e-19	0.117336	0.34249	13503.9	11896.2	15111.6	1.27029	0.345156	6.14806e-06	7.5444e-06	0.0572324	2.46917
CJJ81176_0806_napD_napD_protein	3952.85	4785.9	3119.79	0.651871	-0.617343	0.000132606	0.000264626	1.96616	0.032555	2137.34	2366.33	1908.35	0.80646	-0.310326	0.000920159	0.00117158	0.36013	0.0524754	4088.27	3561.22	4615.32	1.29599	0.374059	9.05547e-06	1.10746e-05	0.160949	1.56113
CJJ81176_0807_-_hypothetical_protein	848.702	968.825	728.578	0.752022	-0.411153	0.0629251	0.0843047	1.83978	0.166332	450.701	455.728	445.675	0.977942	-0.032179	0.771596	0.785499	0.526226	0.226794	809.951	685.718	934.185	1.36235	0.446093	4.87364e-05	5.83805e-05	0.373036	1.78081
CJJ81176_0808_-_hypothetical_protein	5716.34	4329.21	7103.46	1.64082	0.714417	5.07e-07	1.35e-06	0.0643669	1.50235	7441.45	10541	4341.9	0.411906	-1.27961	1.03805e-43	4.17065e-43	0.991591	0.374245	10022.6	15868.8	4176.33	0.263179	-1.92588	5.7859e-94	2.3324e-93	1.73051	0.0138435
CJJ81176_0809_-_hypothetical_protein	8922.68	8133.16	9712.19	1.19415	0.25598	0.0574984	0.077552	0.350296	0.5125	7609.45	9284.07	5934.83	0.639249	-0.64555	1.75602e-14	3.30374e-14	0.417702	0.21616	10910.8	13975	7846.7	0.561482	-0.832688	5.26344e-24	8.97065e-24	0.587452	0.206563
CJJ81176_0810_-_polyA_polymerase_family_protein	2346.79	1893.35	2800.22	1.47897	0.564594	0.000102657	0.00020808	2.78551	1.6545	1508.47	1307.42	1709.53	1.30755	0.386869	3.56911e-05	4.85915e-05	0.188929	1.3013	1896.21	1967.62	1824.79	0.927411	-0.108719	0.233773	0.244301	0.123575	3.38874
CJJ81176_0811_purU_formyltetrahydrofolate_deformylase	3801.98	2709.92	4894.04	1.80597	0.852778	8.32e-10	2.9e-09	0.556396	1.38704	2743.35	2497.6	2989.1	1.19679	0.25917	0.00248111	0.00306829	0.219086	0.854285	3186.33	3758.88	2613.78	0.69536	-0.524168	6.32091e-09	8.32061e-09	0.144217	0.65239
CJJ81176_0812_-_aminotransferase,_putative	5723.64	6899.85	4547.43	0.659061	-0.601516	0.000118602	0.000237995	0.162013	0.011909	2612.21	2443.44	2780.98	1.13814	0.186676	0.047676	0.0546596	0.717406	0.0100169	5167.92	3678.37	6657.46	1.80989	0.855904	9.35268e-27	1.65155e-26	0.610448	0.260939
CJJ81176_0813_-_hypothetical_protein	1641.36	1003.84	2278.88	2.27016	1.18279	9.29e-13	4.23e-12	0.0886924	1.63248	1797.12	2201.79	1392.44	0.63241	-0.661068	2.68504e-11	4.6455e-11	1.38166	0.586961	2140.85	3313.13	968.568	0.292342	-1.77427	6.54676e-63	1.82022e-62	1.26476	0.0669959
CJJ81176_0814_-_sensor_histidine_kinase	4736.84	3744.33	5729.35	1.53014	0.613665	2.57e-05	5.65e-05	0.402536	0.135768	4107.26	4710.63	3503.89	0.743826	-0.426963	6.17285e-07	9.04418e-07	1.57809	0.0683597	5352.73	7092.09	3613.36	0.509492	-0.972867	9.76374e-29	1.76371e-28	2.23438	0.346142
CJJ81176_0815_-_hypothetical_protein	1401.43	679.413	2123.44	3.12541	1.64405	4.19e-21	3.05e-20	0.246168	0.922652	1227.34	1156.69	1297.98	1.12215	0.166266	0.112379	0.125421	0.185248	0.483755	1198.42	1741.22	655.615	0.376527	-1.40917	8.03299e-35	1.58385e-34	0.332619	0.307071
CJJ81176_0816_-_Mur_ligase_family_protein	13841.5	6530.69	21152.3	3.2389	1.69551	3.57e-32	3.77e-31	0.260076	2.75271	34092.4	55267.3	12917.4	0.233725	-2.09711	1.68859e-84	1.54191e-83	1.45576	0.123586	44753	83201.9	6303.97	0.0757671	-3.72228	7.06813e-205	8.88424e-204	2.95442	0.0192048
CJJ81176_0817_-_hypothetical_protein	2946.7	2766	3127.4	1.13066	0.177159	0.231924	0.275381	1.06947	0.0896363	2599.37	3285.86	1912.87	0.582152	-0.780533	1.85295e-15	3.58302e-15	0.524012	0.0514022	3808.3	4946.56	2670.03	0.539775	-0.88957	4.36626e-22	7.2107e-22	0.754595	0.770134
CJJ81176_0818_-_prevent-host-death_family_protein	1519.17	962.864	2075.47	2.15551	1.10803	2e-10	7.51e-10	0.170354	0.565074	2979.58	4689.55	1269.61	0.270733	-1.88506	4.28003e-67	2.86604e-66	1.09428	0.0821897	3994.57	7059.97	929.17	0.131611	-2.92565	8.51718e-164	7.00732e-163	1.62831	0.0417554
CJJ81176_0819_ddl_D-alanyl-alanine_synthetase_A	10582.4	10211.4	10953.5	1.07267	0.101211	0.383892	0.434454	0.461255	0.645086	4395.15	2095.95	6694.35	3.19394	1.67534	3.50267e-106	4.3978e-105	0.0958591	1.07334	6504.82	3154.53	9855.11	3.12411	1.64345	3.11755e-104	1.38643e-103	0.0676436	1.52513
CJJ81176_0820_ruvA_Holliday_junction_DNA_helicase_RuvA	3013.89	2735.03	3292.75	1.20392	0.267737	0.0605294	0.0813585	0.482978	0.275718	1360.03	706.971	2013.1	2.8475	1.5097	4.98349e-60	2.84232e-59	0.194758	0.388216	1851.94	1064.17	2639.71	2.48054	1.31065	1.72985e-45	3.99367e-45	0.226195	1.15861
CJJ81176_0821_-_hypothetical_protein	10803.9	9322.81	12284.9	1.31772	0.398049	0.00294776	0.00488409	0.475065	1.54401	6491.86	5479.89	7503.83	1.36934	0.453479	5.37893e-09	8.59868e-09	0.651665	1.36057	8623.9	8249.77	8998.03	1.0907	0.125256	0.13188	0.140002	1.01225	0.879643
CJJ81176_0822_mviN_integral_membrane_protein_MviN	2102.13	2058.15	2146.11	1.04274	0.06038	0.577324	0.619246	1.45452	0.529511	1905.36	2499.56	1311.16	0.524557	-0.930828	8.82877e-20	1.92318e-19	0.8813	0.222536	2873.1	3761.52	1984.68	0.527627	-0.922411	6.38404e-23	1.06794e-22	0.625717	0.800437
CJJ81176_0823_cysS_cysteinyl-tRNA_synthetase	8160.11	8579.92	7740.31	0.902143	-0.148572	0.350915	0.401872	0.944905	0.102787	6142.63	7550.35	4734.92	0.627112	-0.673204	7.10282e-15	1.3532e-14	0.213627	0.0857319	9822.16	11363.8	8280.47	0.728668	-0.456666	1.44439e-08	1.89171e-08	0.0591774	0.659716
CJJ81176_0824_-_ABC_transporter,_ATP-binding_protein/permease_MsbA,_putative	6497.82	8765.74	4229.9	0.482549	-1.05125	3.5e-11	1.39e-10	1.16232	0.165889	2770.67	2951.58	2589.75	0.87741	-0.188676	0.0309994	0.0359045	0.0204231	0.411118	6451.45	4442.66	8460.24	1.90432	0.929275	1.60653e-33	3.10997e-33	0.0134005	1.3548
CJJ81176_0825_pyrD_dihydroorotate_dehydrogenase_2	12144.7	12070.7	12218.7	1.01226	0.0175738	0.950616	0.958578	0.152156	1.09614	8982.55	10486.1	7478.98	0.713226	-0.487568	2.13862e-09	3.46162e-09	0.36124	0.841983	13714.9	15782	11647.8	0.738043	-0.438222	3.75216e-08	4.88942e-08	0.142475	0.154671
CJJ81176_0826_-_M16_family_peptidase	15229.2	19572.8	10885.7	0.556168	-0.846407	1.53e-07	4.33e-07	0.51198	0.046189	6456.51	6255	6658.02	1.06443	0.0900837	0.351827	0.372208	0.87356	0.0934222	14151.8	9414.88	18888.7	2.00626	1.00451	8.51009e-43	1.88074e-42	0.494041	0.710315
CJJ81176_0827_dapA_dihydrodipicolinate_synthase	36174.6	45451.5	26897.6	0.591787	-0.756851	8.01e-06	1.84e-05	0.597634	0.276136	15329.6	14190.2	16468.9	1.16058	0.21485	0.00900567	0.0108188	0.78768	0.732905	32611.2	21356.3	43866.1	2.05402	1.03845	1.48126e-44	3.38092e-44	0.299522	0.848105
CJJ81176_0828_-_7-alpha-hydroxysteroid_dehydrogenase	21269.5	32365	10174.1	0.314355	-1.66954	1.63e-22	1.24e-21	0.781887	0.147899	7097.18	7964.46	6229.9	0.782212	-0.354368	1.77918e-05	2.47252e-05	0.0272626	0.560309	21611.3	11988.2	31234.5	2.60543	1.38152	8.57149e-84	3.01836e-83	0.024725	0.864714
CJJ81176_0829_-_hypothetical_protein	994.151	809.054	1179.25	1.45756	0.543559	0.00414219	0.00674553	0.27962	0.100966	1095.07	1469.06	721.093	0.490855	-1.02663	1.00016e-19	2.17342e-19	0.00108356	0.0325837	1496.06	2211.24	780.889	0.353146	-1.50166	1.24993e-41	2.71268e-41	0.0220984	0.192278
CJJ81176_0830_-_metallo-beta-lactamase_family_protein	5897.01	4436.76	7357.27	1.65825	0.729663	2.6e-07	7.24e-07	1.16264	0.0570199	6945.81	9392.94	4498.69	0.478944	-1.06207	2.96308e-32	8.89909e-32	0.946625	0.00572099	9211.87	14140.6	4283.19	0.302901	-1.72308	7.27617e-79	2.43436e-78	1.6488	0.453824
CJJ81176_0831_nadE_NAD_synthetase	4344.92	4827.87	3861.97	0.799931	-0.322052	0.041062	0.0571766	0.0383747	0.202097	4301.77	6242.67	2360.87	0.378183	-1.40284	3.75701e-47	1.62116e-46	1.39227	0.0681597	7027.26	9396.83	4657.69	0.495666	-1.01256	1.53866e-32	2.93465e-32	1.36956	0.0151709
CJJ81176_0832_lpxK_tetraacyldisaccharide_4'-kinase	2466.85	3116.32	1817.38	0.583181	-0.777984	7.34e-06	1.7e-05	0.102761	0.13498	1877.09	2643.41	1110.78	0.420208	-1.25082	1.48827e-31	4.38241e-31	1.91309	0.0698302	3491.88	3977.53	3006.22	0.755802	-0.40392	3.87316e-06	4.77874e-06	1.22007	0.0377364
CJJ81176_0833_thrC_threonine_synthase	14141.3	15510.3	12772.2	0.823466	-0.280219	0.0816137	0.107196	0.0355325	0.0198871	11671.6	15529.5	7813.75	0.503154	-0.990929	5.76334e-30	1.63581e-29	0.451467	0.0270095	19168.2	23372.7	14963.8	0.640226	-0.643346	2.53842e-15	3.73237e-15	0.154247	0.0197621
CJJ81176_0834_kdsB_3-deoxy-manno-octulosonate_cytidylyltransferase	8894.08	11292.6	6495.6	0.57521	-0.797839	6.48e-07	1.7e-06	0.308843	0.0851646	4672.98	5371.79	3974.18	0.739825	-0.434745	3.69767e-07	5.46639e-07	0.515468	0.141022	9490.83	8084.59	10897.1	1.34788	0.430695	2.52144e-08	3.29278e-08	0.22133	0.351384
CJJ81176_0835_-_hypothetical_protein	12524.2	7129.62	17918.7	2.51328	1.32957	1.65e-19	1.13e-18	0.951077	0.537312	9342.2	7731.57	10952.8	1.41664	0.502472	1.7111e-11	2.99195e-11	2.73506	0.265749	9261.4	11642.4	6880.39	0.590977	-0.758825	4.06443e-19	6.4082e-19	5.85018	1.74142
CJJ81176_0836_-_amino_acid-binding_protein	7388.76	4280.6	10496.9	2.45221	1.29408	1.29e-19	8.96e-19	0.163963	3.96964	13428.8	20424.7	6432.82	0.314953	-1.66679	1.70144e-68	1.19697e-67	2.33963	0.58601	17433.3	30737.5	4129.01	0.134331	-2.89613	1.35498e-169	1.19635e-168	2.05109	0.0185865
CJJ81176_0837_fliP_flagellar_biosynthesis_protein_FliP	3314.87	3383.34	3246.41	0.959528	-0.0596029	0.807779	0.82842	0.219495	0.201175	1812.97	1640.86	1985.09	1.20979	0.274758	0.00253567	0.00313362	0.156939	0.223653	2866.43	2469.51	3263.34	1.32146	0.402127	4.16792e-06	5.13193e-06	0.0768123	0.175062
CJJ81176_0838_glmU_bifunctional_N-acetylglucosamine-1-phosphate_uridyltransferase/glucosamine-1-phosphate_acetyltransferase	18132.2	24827.3	11437.1	0.460666	-1.11821	6.54e-12	2.76e-11	2.02039	0.118358	6476.87	5953.12	7000.62	1.17596	0.233837	0.00493073	0.00601131	0.621155	0.416992	16462.1	8959.36	23964.8	2.67484	1.41945	9.54361e-88	3.5838e-87	0.195908	2.5496
CJJ81176_0839_coaBC_bifunctional_phosphopantothenoylcysteine_decarboxylase/phosphopantothenate_synthase	7038.47	9427.67	4649.26	0.493151	-1.0199	2.24e-10	8.32e-10	0.543467	0.113473	2199.44	1554.1	2844.78	1.8305	0.872234	2.2002e-24	5.47928e-24	0.167771	0.462653	5718.47	2339.16	9097.78	3.88934	1.95953	4.24194e-145	2.95304e-144	0.078294	1.01088
CJJ81176_0840_-_hypothetical_protein	1456.57	1981.42	931.711	0.470223	-1.08858	4.88e-08	1.45e-07	0.606387	0.0666263	416.343	262.762	569.923	2.16897	1.11701	1.78543e-22	4.24187e-22	0.0598805	0.252697	1153.18	395.456	1910.91	4.83217	2.27267	1.27015e-110	6.09807e-110	0.0226499	0.608058
CJJ81176_0841_uppS_undecaprenyl_diphosphate_synthase	2818.32	3819.7	1816.93	0.475675	-1.07195	6.63e-10	2.34e-09	1.11064	0.0637797	723.247	334.766	1111.73	3.32091	1.73158	3.63125e-66	2.37014e-65	0.649488	0.331452	2093.98	504.087	3683.88	7.30802	2.86948	8.834e-212	1.21133e-210	0.302351	1.36202
CJJ81176_0842_-_A24_family_peptidase	789.954	1247.3	332.603	0.266658	-1.90694	1.89e-15	1.03e-14	2.29643	0.0337018	142.502	81.4733	203.53	2.49812	1.32084	3.73225e-17	7.53115e-17	0.468191	0.268159	662.664	122.649	1202.68	9.80589	3.29365	2.49921e-155	1.86155e-154	0.198814	2.53764
CJJ81176_0843_-_hypothetical_protein	2469.01	3014.61	1923.41	0.638032	-0.6483	0.000187962	0.000366983	1.3984	0.0134801	1109.84	1043.48	1176.2	1.12719	0.17273	0.0730867	0.0825879	0.103495	0.00860597	2238.9	1570.71	2907.08	1.8508	0.888151	2.07387e-23	3.49182e-23	0.102751	1.34006
CJJ81176_0844_truA_tRNA_pseudouridine_synthase_A	467.091	695.293	238.888	0.343579	-1.54129	2.22e-09	7.43e-09	3.09146	0.0525614	113.136	80.2645	146.008	1.81909	0.863215	3.93847e-08	6.07574e-08	0.292574	0.162262	395.545	120.832	670.257	5.54701	2.47171	4.09009e-77	1.3291e-76	0.204781	3.46061
CJJ81176_0845_ilvA_threonine_dehydratase	9430.08	10987.5	7872.63	0.716506	-0.48095	0.00246033	0.00413719	0.210019	0.047379	3755.27	2695.87	4814.68	1.78595	0.836693	1.47421e-25	3.75934e-25	0.0493817	0.0928727	7330.19	4058.14	10602.2	2.61259	1.38548	1.34191e-76	4.33724e-76	0.0808676	0.475812
CJJ81176_0846_-_CoA-binding_domain-containing_protein	1464.63	1346.83	1582.43	1.17493	0.232569	0.245573	0.289493	0.198582	1.23746	1190.4	1412.22	968.581	0.68586	-0.544015	7.79071e-08	1.18366e-07	0.350562	0.845074	1712.38	2125.62	1299.15	0.611188	-0.710312	8.58172e-13	1.21636e-12	0.35257	0.134425
CJJ81176_0847_-_hypothetical_protein	7341.8	1997.93	12685.7	6.34941	2.66662	3.03e-86	1.12e-84	0.0462867	3.55174	12179.1	16612.3	7745.84	0.46627	-1.10076	6.71928e-36	2.22908e-35	1.1381	0.484849	13465.1	25003.3	1926.94	0.0770675	-3.69773	1.8209e-241	3.19984e-240	1.52949	0.00883788
CJJ81176_0848_trmA_tRNA_(uracil-5-)-methyltransferase	3696.61	4900.61	2492.62	0.508634	-0.9753	4.75e-09	1.52e-08	1.34488	0.57087	1376.48	1226.33	1526.64	1.24489	0.316014	0.00105953	0.0013443	0.0116948	1.49898	3286.15	1845.8	4726.5	2.56068	1.35653	2.05678e-59	5.45861e-59	6.42949e-06	1.34308
CJJ81176_0849_-_Na+/H+_antiporter_family_protein	13942.6	15195.8	12689.4	0.835064	-0.260041	0.0943651	0.122607	0.508253	1.40436	5511.15	3248.21	7774.08	2.39334	1.25903	1.07776e-63	6.5831e-63	0.397285	3.33498	9772.34	4889.44	14655.2	2.99733	1.58368	7.64389e-107	3.50264e-106	0.337497	0.772157
CJJ81176_0850_-_short_chain_dehydrogenase/reductase_family_oxidoreductase	12423.7	12042.5	12804.9	1.06331	0.0885611	0.569498	0.611482	0.016686	0.76874	6403.35	4966.37	7840.32	1.57868	0.65872	5.5262e-18	1.14057e-17	0.0766312	1.21663	9546.78	7475.68	11617.9	1.55409	0.636069	1.68603e-17	2.5862e-17	0.134707	0.0269162
CJJ81176_0851_-_ankyrin_repeat-containing_protein	18230.6	16841.6	19619.6	1.16495	0.220266	0.179538	0.218053	0.587213	1.26502	11917.4	11818.4	12016.4	1.01675	0.023963	0.857517	0.866624	0.444972	1.25123	17022.5	17790.7	16254.4	0.913649	-0.130289	0.0795689	0.0858282	0.688339	0.713065
CJJ81176_0852_acnB_bifunctional_aconitate_hydratase_2/2-methylisocitrate_dehydratase	146682	100685	192679	1.91368	0.936352	2.32e-06	5.76e-06	0.27595	3.65178	281329	444567	118091	0.265632	-1.9125	3.64262e-51	1.70618e-50	0.123203	0.4	383141	669118	97163.6	0.145211	-2.78377	1.64278e-89	6.29963e-89	0.0249502	0.0379444
CJJ81176_0853_ogt_methylated-DNA--protein-cysteine_S-methyltransferase	1186.44	1404.66	968.214	0.689289	-0.53682	0.00798077	0.0123719	0.232829	0.330769	458.412	325.059	591.764	1.82048	0.864321	1.56857e-14	2.95413e-14	0.0300819	0.64462	922.285	489.332	1355.24	2.76957	1.46966	4.77902e-45	1.10051e-44	0.0443716	0.334686
CJJ81176_0854_-_hypothetical_protein	2404.33	2861.87	1946.79	0.680252	-0.555859	0.00135694	0.00235186	0.218936	0.0781561	952.266	713.634	1190.9	1.66878	0.738794	8.87332e-14	1.64881e-13	0.0127227	0.183612	1917.87	1074.11	2761.63	2.57109	1.36238	2.07194e-50	5.02035e-50	0.000610897	0.421147
CJJ81176_0855_metS_methionyl-tRNA_synthetase	27511.8	28405.4	26618.2	0.93708	-0.0937565	0.664463	0.698092	0.500461	0.565466	11811.1	7338.21	16284.1	2.21908	1.14996	3.36389e-57	1.79408e-56	0.0754163	1.22093	19230.7	11046.4	27414.9	2.48179	1.31138	1.32427e-75	4.23485e-75	0.135168	1.21356
CJJ81176_0856_-_hypothetical_protein	1319.76	1364.96	1274.56	0.93377	-0.0988604	0.688915	0.720429	0.0578469	0.336281	679.737	579.796	779.677	1.34474	0.42733	6.69343e-05	9.00426e-05	0.290395	0.473554	1094.84	872.91	1316.76	1.50847	0.59309	8.48859e-09	1.11578e-08	0.350073	0.0557895
CJJ81176_0857_fbp_fructose-1,6-bisphosphatase	8354.68	7987.94	8721.43	1.09183	0.126743	0.34205	0.392966	0.0488048	0.091701	5981.49	6628.36	5334.62	0.804817	-0.313267	0.000243563	0.000318642	0.502214	0.08032	8841.57	9975.88	7707.26	0.77259	-0.372225	5.32212e-06	6.53974e-06	0.320553	0.0719864
CJJ81176_0858_mobB_molybdopterin-guanine_dinucleotide_biosynthesis_protein_MobB	3628.06	2743.5	4512.62	1.64484	0.717948	5.34e-07	1.42e-06	0.00112261	0.893567	4187.55	5618.15	2756.95	0.490722	-1.02702	2.72257e-27	7.30329e-27	0.284367	0.227563	5551.96	8457.09	2646.82	0.31297	-1.6759	2.05446e-71	6.30266e-71	0.53702	0.00202231
CJJ81176_0859_-_soluble_lytic_murein_transglycosylase,_putative	16912.2	24555.7	9268.7	0.377455	-1.40562	3.33e-16	1.9e-15	0.447695	0.386982	4222.73	2776.39	5669.07	2.04188	1.0299	3.19738e-40	1.17021e-39	0.164141	1.91773	13934.1	4179.29	23688.9	5.66817	2.50288	1.98758e-275	5.06694e-274	0.0637376	0.568894
CJJ81176_0860_-_YGGT_family_protein	3373.02	4343.23	2402.81	0.553231	-0.854046	5.74e-07	1.52e-06	0.0582468	0.570032	1059.58	650.316	1468.83	2.25865	1.17546	1.22429e-34	3.93164e-34	0.0271801	1.67297	2584.76	978.93	4190.59	4.28078	2.09787	4.67812e-128	2.74915e-127	0.0289384	0.173438
CJJ81176_0861_gltX-1_glutamylglutaminyl-tRNA_synthetase	22208.6	25602	18815.1	0.734906	-0.444368	0.00779544	0.0121034	0.705256	0.0809954	10729.5	9952.42	11506.6	1.15617	0.209349	0.00814714	0.00982657	0.276818	0.118537	19844.3	14979.5	24709.1	1.64953	0.722052	1.57821e-22	2.62552e-22	0.14599	0.972635
CJJ81176_0862_-_Ser/Thr_protein_phosphatase_family_protein	4088.65	3750.57	4426.72	1.18028	0.239127	0.128118	0.162146	1.12416	1.43919	2409.23	2109.01	2709.45	1.2847	0.361436	4.89166e-05	6.62481e-05	0.286504	1.65509	3395.55	3173.99	3617.12	1.13962	0.188547	0.029486	0.0323256	0.185867	1.31452
CJJ81176_0863_psd_phosphatidylserine_decarboxylase	4184.93	4312.05	4057.81	0.94104	-0.0876721	0.536921	0.581691	0.66105	0.57536	2261.22	2038.02	2484.42	1.21903	0.285738	0.00149406	0.00187458	0.166228	0.844454	3613.65	3068.01	4159.29	1.35569	0.439032	1.76053e-07	2.2409e-07	0.254076	0.715951
CJJ81176_0864_-_FlhB_domain-containing_protein	353.101	381.795	324.408	0.84969	-0.234992	0.376864	0.427523	0.249505	0.12962	163.786	129.307	198.264	1.53328	0.616624	2.72485e-05	3.74072e-05	0.0240626	0.145412	281.415	194.647	368.183	1.89154	0.919559	5.56691e-11	7.62763e-11	0.0319962	0.263688
CJJ81176_0865_-_hypothetical_protein	3691.42	4462.46	2920.39	0.654435	-0.611678	0.000278087	0.000530892	2.05723	0.599408	1341.78	900.157	1783.4	1.98121	0.986383	1.03999e-25	2.66709e-25	0.426872	1.20773	2828.99	1355.13	4302.85	3.17524	1.66686	8.71293e-84	3.06221e-83	0.323464	2.59113
CJJ81176_0866_-_major_facilitator_family_protein	5111.66	3115.42	7107.9	2.28152	1.19	4.69e-17	2.79e-16	0.126586	7.64933	6687.08	9032.35	4341.81	0.480695	-1.05681	3.27794e-31	9.58982e-31	1.70772	1.94516	8301.19	13597.6	3004.8	0.22098	-2.17801	4.72301e-112	2.30422e-111	2.68013	0.0301585
CJJ81176_0867_-_hypothetical_protein	2045.7	1102.56	2988.83	2.7108	1.43872	4.91e-19	3.28e-18	0.0239809	10.7901	3875.97	5925.71	1826.24	0.308189	-1.69811	1.13448e-59	6.37001e-59	1.83234	1.47777	4991.21	8918.87	1063.56	0.119248	-3.06796	6.97477e-181	7.0527e-180	1.94581	0.00294437
CJJ81176_0868_-_hypothetical_protein	1339.34	1836.02	842.664	0.458961	-1.12356	1.52e-08	4.7e-08	0.0208437	0.162223	426.334	336.635	516.034	1.53292	0.616281	1.61731e-07	2.42462e-07	0.098503	0.586881	1138.94	506.66	1771.21	3.49586	1.80565	8.16189e-72	2.50815e-71	0.0515821	0.00514965
CJJ81176_0869_hemL_glutamate-1-semialdehyde_aminotransferase	29939.3	30645.3	29233.3	0.953925	-0.0680525	0.596612	0.637186	0.447943	0.50956	16278.1	14656.8	17899.4	1.22123	0.288338	0.000174178	0.000229697	0.221269	0.791158	25814.7	22059.6	29569.8	1.34045	0.422716	1.46044e-08	1.91135e-08	0.10574	0.608312
CJJ81176_0870_-_hypothetical_protein	7573.16	8046.28	7100.04	0.8824	-0.180495	0.130754	0.165019	0.41712	1.75653	5634.23	6921.35	4347.11	0.628072	-0.670998	3.19018e-15	6.12948e-15	0.367375	1.33018	9091.22	10418.5	7763.91	0.745202	-0.424297	1.111e-07	1.42415e-07	0.456679	0.293264
CJJ81176_0871_folD_bifunctional_5,10-methylene-tetrahydrofolate_dehydrogenase/_5,10-methylene-tetrahydrofolate_cyclohydrolase	9692.29	11900	7484.59	0.628958	-0.668965	4.53e-05	9.66e-05	0.749688	0.270591	3112.05	1645.06	4579.04	2.78351	1.47691	2.20807e-75	1.75096e-74	0.0601882	0.930069	6977.13	2475.9	11478.4	4.63604	2.21289	5.07559e-191	5.63608e-190	0.0166495	1.20603
CJJ81176_0872_lepB_signal_peptidase_I	7735.24	10815.2	4655.25	0.430435	-1.21613	1.32e-13	6.34e-13	0.529344	0.19079	1939.68	1029.91	2849.46	2.76671	1.46817	1.75196e-65	1.11142e-64	0.271084	1.12241	5991.27	1550.43	10432.1	6.72851	2.75029	5.47742e-280	1.43683e-278	0.118276	0.628609
CJJ81176_0873_-_molybdopterin_biosynthesis_MoeA_protein,_putative	6572.96	7690.76	5455.15	0.709312	-0.495508	0.00193359	0.00330374	0.0112783	0.122019	3001.4	2667.8	3335	1.25009	0.322032	0.000114322	0.00015198	0.519273	0.155098	5717.44	4014.84	7420.03	1.84815	0.886085	3.71769e-30	6.88038e-30	0.269717	0.049143
CJJ81176_0874_murA_UDP-N-acetylglucosamine_1-carboxyvinyltransferase	15218.7	13695.9	16741.5	1.22237	0.289685	0.0386421	0.0540152	0.272741	0.685176	9931.94	9631.63	10232.3	1.06236	0.087273	0.19335	0.210462	0.633575	0.500235	13857.3	14498.5	13216.1	0.911549	-0.133608	0.118079	0.125498	0.876441	0.361041
CJJ81176_0875_-_hypothetical_protein	43689.8	18721.2	68658.4	3.66741	1.87476	2.49e-30	2.41e-29	0.828518	4.02648	42041.2	42153.2	41929.3	0.994689	-0.00768309	0.99194	0.995243	3.79766	1.31176	40778.6	63476.6	18080.7	0.284841	-1.81177	2.86093e-76	9.21402e-76	11.6074	0.909552
CJJ81176_0876_-_integral_membrane_protein	1512.35	2036.39	988.313	0.485327	-1.04297	3.7e-08	1.11e-07	0.191344	0.276911	710.729	816.288	605.17	0.741369	-0.431737	5.88846e-05	7.9391e-05	0.753468	0.491426	1596.67	1228.3	1965.04	1.5998	0.67789	2.46729e-12	3.46454e-12	0.438462	0.258493
CJJ81176_0877_pabA_para-aminobenzoate_synthase_glutamine_amidotransferase,_component_II	292.321	344.89	239.751	0.695153	-0.524597	0.0694983	0.0925619	0.256393	0.415061	97.5082	48.5605	146.456	3.01595	1.59261	2.60272e-20	5.79522e-20	0.0788189	0.810133	202.866	73.1011	332.63	4.55028	2.18595	8.19667e-42	1.78317e-41	0.074843	0.328244
CJJ81176_0878_pabB_para-aminobenzoate_synthase_glutamine_amidotransferase,_component_I	1321.52	1571.62	1071.43	0.681734	-0.552719	0.00877528	0.0134534	0.0762362	0.438572	507.442	360.387	654.497	1.81609	0.860837	1.70235e-15	3.29887e-15	0.148057	0.812155	1029.45	542.557	1516.35	2.79482	1.48275	2.35508e-48	5.57214e-48	0.150914	0.135518
CJJ81176_0879_-_phage_integrase_family_site_specific_recombinase	2823.89	2849.77	2798.02	0.98184	-0.02644	0.972148	0.977561	6.14e-05	0.681748	2344.88	2980.6	1709.16	0.573429	-0.802314	8.469e-16	1.65356e-15	0.0360745	0.326736	3617.94	4486.53	2749.36	0.612804	-0.706503	6.6148e-15	9.67108e-15	0.0916117	0.00479035
CJJ81176_0880_dsbA_thiol:disulfide_interchange_protein_DsbA	33542.5	10643	56441.9	5.30317	2.40686	4.67e-52	7.95e-51	0.0458213	0.451569	20658.2	6773.94	34542.4	5.09931	2.3503	1.71247e-237	4.91451e-236	0.424798	0.638863	10232	10199.8	10264.2	1.00632	0.00908602	0.998097	0.998649	3.6971	0.475359
CJJ81176_0881_dsbB_putative_disulfide_oxidoreductase	7709.76	4734.73	10684.8	2.25668	1.1742	2.01e-17	1.22e-16	0.9514	0.90178	4065.34	1594.95	6535.73	4.09778	2.03484	6.99971e-155	1.39071e-153	0.230216	1.2275	3482.86	2401.38	4564.33	1.90071	0.926542	5.7732e-29	1.0502e-28	0.605598	3.58292
CJJ81176_0882_-_arylsulfate_sulfotransferase,_degenerate	28869.4	19562.1	38176.8	1.95157	0.964637	5.27e-10	1.9e-09	1.39369	3.38493	13776.6	4180.81	23372.4	5.59041	2.48295	1.99249e-272	7.35187e-271	0.0272798	5.92061	12574.3	6293.63	18854.9	2.99587	1.58298	3.96968e-109	1.85662e-108	0.129831	7.30748
CJJ81176_0883_-_thiol:disulfide_interchange_protein_DsbA,_putative	12250.6	12589.6	11911.6	0.946149	-0.0798601	0.492848	0.541413	0.737986	0.842837	9484.38	11673.3	7295.45	0.624969	-0.678144	1.25434e-16	2.49214e-16	3.4446	0.638088	14858.4	17565.8	12150.9	0.691736	-0.531708	1.23639e-11	1.71352e-11	2.61222	0.513517
CJJ81176_0884_-_cytochrome_c_family_protein,_degenerate	13255.5	6310.41	20200.5	3.20114	1.67859	2.61e-31	2.6e-30	0.33041	4.02629	19867.9	27402.7	12333	0.450066	-1.15179	3.49197e-36	1.16485e-35	1.96859	0.559451	23669.9	41254.1	6085.64	0.147516	-2.76106	1.48827e-152	1.0862e-151	4.07343	0.0747086
CJJ81176_0885_-_cytochrome_C	48086.3	21891.9	74280.7	3.39307	1.76259	1.44e-26	1.28e-25	0.0836869	1.74784	70322.9	95259	45386.8	0.476457	-1.06958	2.3584e-26	6.14406e-26	2.25778	0.229432	82270.6	143421	21120	0.147259	-2.76357	6.26359e-122	3.467e-121	5.1036	0.0227577
CJJ81176_0886_-_hypothetical_protein	4662.45	2694.71	6630.19	2.46045	1.29892	1.62e-21	1.2e-20	0.649051	2.35276	6069.48	8089.33	4049.64	0.500616	-0.998225	1.93787e-28	5.31664e-28	0.309025	0.539313	7387.62	12174.9	2600.33	0.213582	-2.22714	3.65915e-118	1.91973e-117	0.137286	0.248815
CJJ81176_0887_-_putative_periplasmic_protein	1933.78	1877.2	1990.36	1.06028	0.084445	0.510724	0.558334	0.282074	0.161999	1974.34	2732.14	1216.54	0.445269	-1.16725	5.18952e-28	1.41518e-27	1.176	0.0440248	2962.11	4113.48	1810.73	0.440193	-1.18379	2.74883e-34	5.37298e-34	1.53523	0.123163
CJJ81176_0888_-_hypothetical_protein	1602.62	2226.18	979.054	0.439791	-1.18511	2.62e-09	8.67e-09	2.76943	0.294002	450.736	302.321	599.151	1.98184	0.986839	2.06748e-18	4.3314e-18	0.206312	1.13375	1301.97	454.928	2149.02	4.72387	2.23997	8.77711e-113	4.36444e-112	0.0833406	3.83958
CJJ81176_0889_-_hypothetical_protein	2903.94	3275.87	2532.02	0.772931	-0.371589	0.0247234	0.0354369	0.575553	0.0793216	1561.66	1574.4	1548.92	0.983816	-0.0235392	0.747157	0.762766	0.0783944	0.119194	2765.07	2369.86	3160.28	1.33353	0.415252	3.77415e-06	4.65977e-06	0.0932458	0.58111
CJJ81176_0890_flhA_flagellar_biosynthesis_protein_FlhA	7413.92	8398.08	6429.76	0.765622	-0.385295	0.0164782	0.0243732	1.86548	0.0540916	3694.11	3456.88	3931.35	1.13725	0.185554	0.0171088	0.0203104	0.961075	0.0437305	6650.56	5202.85	8098.26	1.5565	0.638308	5.37899e-17	8.14044e-17	0.694992	1.88779
CJJ81176_0891_-_RrF2_family_protein,_putative	4864.58	4847.76	4881.4	1.00694	0.00997689	0.711649	0.740771	0.946488	1.26644	4712.18	6444.1	2980.27	0.46248	-1.11254	2.00725e-32	6.08912e-32	0.421117	0.463071	7187.36	9698.86	4675.87	0.482105	-1.05258	1.63307e-34	3.2094e-34	0.26201	0.366286
CJJ81176_0892_rpsO_30S_ribosomal_protein_S15	25920.1	18183.8	33656.5	1.85091	0.888234	1.15e-09	3.96e-09	0.356706	2.29804	45991.1	71427.3	20554.9	0.287774	-1.79699	1.59541e-65	1.01567e-64	1.95238	0.195465	62519.1	107497	17541.3	0.163179	-2.61547	2.12605e-123	1.19508e-122	1.82508	0.0424883
CJJ81176_0893_-_cell_division_protein_FtsK,_putative	17593.2	18974.6	16211.8	0.854395	-0.227025	0.198886	0.239918	0.482721	0.337346	7829.32	5738.59	9920.05	1.72866	0.789652	4.86967e-26	1.25956e-25	0.00260612	0.69772	13472.4	8637.77	18307	2.11942	1.08367	1.42696e-50	3.4715e-50	0.019374	0.82181
CJJ81176_0894_-_lagellar_hook-associated_protein_FlgL	97308.4	43368.4	151248	3.48752	1.8022	2.08e-23	1.63e-22	0.377686	1.82729	140591	188698	92482.7	0.490109	-1.02883	1.73443e-21	4.01517e-21	4.41785	0.304763	163003	284149	41857.7	0.147309	-2.76308	3.54565e-103	1.56147e-102	9.12057	0.118538
CJJ81176_0897_-_ABC_transporter,_ATP-binding_protein	3833.97	4260.13	3407.81	0.799931	-0.322053	0.0559479	0.0756868	0.333577	0.437849	1760.33	1435.49	2085.17	1.45258	0.538615	7.91983e-10	1.29937e-09	1.69573	0.797048	3136.11	2161.52	4110.69	1.90176	0.927333	6.42872e-29	1.16827e-28	1.58824	0.548815
CJJ81176_0898_-_sensor_histidine_kinase	1438.01	1397.92	1478.1	1.05736	0.0804651	0.550514	0.594635	1.682	0.319492	814.316	723.791	904.842	1.25014	0.322092	0.00146842	0.00184368	0.137016	0.446488	1218.7	1089.4	1348.01	1.23739	0.3073	0.00212297	0.00242434	0.121951	1.88376
CJJ81176_0899_-_DNA-binding_response_regulator	3424.29	3798.12	3050.46	0.803151	-0.316258	0.0541557	0.0734273	0.788622	0.486597	1599.68	1331.5	1867.86	1.40283	0.488336	1.02009e-07	1.54079e-07	0.117987	0.917393	2833.85	2004.23	3663.47	1.82787	0.870162	3.33695e-24	5.71958e-24	0.119431	0.899631
CJJ81176_0900_serA_D-3-phosphoglycerate_dehydrogenase	21685.1	23332.5	20037.7	0.858788	-0.219626	0.208462	0.249657	1.26189	1.27925	8735.35	5199.52	12271.2	2.36006	1.23882	2.2392e-65	1.41555e-64	0.0262246	3.13463	15163	7826.41	22499.6	2.87483	1.52348	2.95789e-102	1.29319e-101	0.0358128	2.16806
CJJ81176_0901_-_hypothetical_protein	9602.99	11549.9	7656.1	0.662872	-0.593197	0.000268997	0.000514083	1.5268	0.122146	3751.53	2819.99	4683.07	1.66067	0.731764	2.83323e-19	6.07649e-19	0.22253	0.292938	7691.3	4244.84	11137.8	2.62383	1.39168	5.09346e-77	1.65218e-76	0.173867	1.9213
CJJ81176_0902_rpsA_30S_ribosomal_protein_S1	125764	147712	103816	0.702827	-0.508758	0.00847016	0.0130188	0.0295513	0.00845394	68849.7	74194.8	63504.5	0.855916	-0.224459	0.0120965	0.014436	0.0365473	0.0247997	127084	111675	142493	1.27596	0.351581	9.06236e-05	0.000107914	0.0116031	0.00819282
CJJ81176_0903_ispH_4-hydroxy-3-methylbut-2-enyl_diphosphate_reductase	5382.39	6821.91	3942.87	0.577972	-0.790929	8.83e-07	2.28e-06	1.93135	0.281616	1999.21	1584.51	2413.91	1.52344	0.607337	9.50629e-12	1.67682e-11	0.0788606	0.837551	4482.18	2384.77	6579.59	2.759	1.46415	7.86915e-76	2.52091e-75	0.0188703	2.28679
CJJ81176_0904_aroA_3-phosphoshikimate_1-carboxyvinyltransferase	11029.6	12867.1	9192.12	0.714391	-0.485214	0.0022425	0.00379564	0.0982034	0.599865	4424.44	3220.99	5627.9	1.74726	0.805093	1.27984e-25	3.27291e-25	1.25627	1.42847	8630.07	4848.14	12412	2.56016	1.35623	1.80019e-77	5.87088e-77	0.863366	0.0726675
CJJ81176_0905_pheT_phenylalanyl-tRNA_synthetase_subunit_beta	44631.1	47919.6	41342.6	0.862749	-0.212988	0.234563	0.278149	0.389415	0.425301	20730.7	16152.7	25308.6	1.56683	0.647846	9.30432e-18	1.90512e-17	0.13329	0.902454	35279	24311	46247	1.90231	0.927753	9.26702e-36	1.84728e-35	0.0365016	0.748641
CJJ81176_0906_pheS_phenylalanyl-tRNA_synthetase_subunit_alpha	27829.3	26396.7	29261.8	1.10854	0.148664	0.31758	0.366719	0.124381	0.0224806	20329	22763.8	17894.2	0.786082	-0.347249	3.01189e-05	4.11913e-05	0.192233	0.00166282	29866.9	34262.2	25471.5	0.743429	-0.427733	1.75337e-07	2.23369e-07	0.102469	0.135281
CJJ81176_0907_-_HIT_family_protein	8603	8483.03	8722.98	1.02829	0.0402412	0.796956	0.818787	0.251349	0.000977547	13415.1	21494.7	5335.59	0.248228	-2.01026	1.94316e-92	1.97373e-91	9.15774	0.00234812	20266.2	32347	8185.46	0.253052	-1.9825	2.19481e-100	9.36935e-100	8.26065	0.0411658
CJJ81176_0908_thiJ_4-methyl-5(B-hydroxyethyl)-thiazole_monophosphate_biosynthesis_enzyme	7809.09	5596.26	10021.9	1.79082	0.840623	4.49e-09	1.45e-08	0.657416	0.798592	8198.72	10271.5	6125.99	0.596408	-0.745627	2.1833e-18	4.56876e-18	0.163496	0.271545	10430.7	15459.6	5401.87	0.349418	-1.51697	1.57166e-64	4.4518e-64	0.0518412	0.357324
CJJ81176_0909_-_hypothetical_protein	1353.75	944.283	1763.21	1.86725	0.900915	6.96e-07	1.82e-06	0.81315	2.44901	1441.73	1805.65	1077.8	0.596905	-0.744427	4.2067e-13	7.61333e-13	0.996825	1.00504	1814.47	2717.16	911.775	0.335562	-1.57535	5.60781e-49	1.33204e-48	0.862156	0.599327
CJJ81176_0910_-_His/Glu/Gln/Arg/opine_amino_acid_ABC_transporter_permease	4037.86	3410.41	4665.32	1.36796	0.452031	0.00123735	0.00216117	1.22786	0.210854	4001.53	5150.85	2852.22	0.553737	-0.852728	5.56913e-20	1.22643e-19	0.715292	0.0658529	5522.1	7751.79	3292.41	0.42473	-1.23538	5.97076e-43	1.3244e-42	0.457453	0.742153
CJJ81176_0911_-_amino_acid_ABC_transporter,_ATP-binding_protein	4370.93	3581.14	5160.71	1.44108	0.527151	0.00018716	0.000365812	0.514608	0.323193	3814.46	4474.55	3154.37	0.704958	-0.504392	5.07461e-08	7.77534e-08	0.849574	0.122498	5096.05	6735.79	3456.31	0.513125	-0.962616	9.80559e-27	1.72984e-26	1.15883	0.433586
CJJ81176_0912_-_amino_acid_carrier_protein	29687.4	27558.1	31816.7	1.15453	0.207307	0.409319	0.458579	0.887472	4.81376	48951	78388.5	19513.4	0.248932	-2.00618	3.76002e-77	3.06221e-76	0.285864	0.601828	72293	117984	26601.7	0.225468	-2.14901	1.90738e-89	7.28345e-89	0.153878	0.123601
CJJ81176_0913_-_RNA_methyltransferase	473.99	438.442	509.538	1.16216	0.216804	0.25248	0.297248	2.72266	0.22138	277.791	243.81	311.773	1.27875	0.354738	0.00585234	0.00710614	0.0249006	0.274468	394.691	366.959	422.423	1.15115	0.203071	0.135192	0.143433	0.0162753	3.2263
CJJ81176_0914_alr_alanine_racemase	2876.32	2217.5	3535.13	1.59419	0.672827	2.61e-06	6.4e-06	3.55162	0.0467979	1890.98	1619.94	2162.03	1.33464	0.416448	3.25393e-06	4.63967e-06	0.0974797	0.0376144	2287.82	2438.5	2137.15	0.876421	-0.190305	0.0417716	0.0456561	0.184821	4.53623
CJJ81176_0915_-_hypothetical_protein	16317.9	10223.2	22412.7	2.19234	1.13247	6.99e-15	3.7e-14	0.710819	0.100955	12449.4	11191.6	13707.2	1.22478	0.292518	8.4885e-05	0.000113599	0.943501	0.0580348	13350.1	16842.7	9857.57	0.585272	-0.77282	1.50408e-20	2.42637e-20	1.19383	0.897085
CJJ81176_0916_-_hypothetical_protein	2311.24	1599.27	3023.2	1.89036	0.918663	1.34e-08	4.16e-08	0.310007	2.58886	1803.19	1756.8	1849.57	1.0528	0.0742362	0.557335	0.578119	0.3375	1.79487	2093.81	2644.03	1543.59	0.583802	-0.776448	1.56419e-15	2.30928e-15	0.320646	0.417942
CJJ81176_0917_-_hypothetical_protein	18073.2	10682.7	25463.7	2.38363	1.25316	4.18e-16	2.37e-15	0.0724183	2.8343	13998.6	12401.2	15596	1.25762	0.330697	2.75717e-05	3.77935e-05	0.427503	1.91974	14486.4	18668.8	10304.1	0.551943	-0.85741	3.68221e-25	6.36562e-25	1.22381	0.0758216
CJJ81176_0918_-_hypothetical_protein	5543.76	5696.73	5390.79	0.946295	-0.0796379	0.650116	0.686213	1.10871	0.630735	2400.73	1500.14	3301.33	2.20068	1.13795	2.01787e-41	7.55343e-41	0.0426242	1.41331	3876.37	2258.2	5494.55	2.43315	1.28282	4.17704e-56	1.08471e-55	0.0791755	1.78418
CJJ81176_0919_-_SCO1/SenC_family_protein	2945.61	3937.67	1953.56	0.49612	-1.01124	3.17e-09	1.04e-08	3.41786	0.151342	869.63	543.327	1195.93	2.20113	1.13824	4.85813e-30	1.38105e-29	0.0950939	0.623889	2307.15	817.9	3796.41	4.64166	2.21464	1.37644e-135	8.80338e-135	0.0629635	4.18318
CJJ81176_0920_cysK_cysteine_synthase_A	10344.8	12024.9	8664.76	0.720569	-0.472792	0.00214762	0.00364874	3.84435	0.865321	7143.93	8980.54	5307.32	0.59098	-0.758818	9.58225e-19	2.02391e-18	3.94696	0.789456	12562	13512.7	11611.2	0.859282	-0.218796	0.0045015	0.00508597	2.49527	2.46869
CJJ81176_0921_ciaB_invasion_antigen_B	21541.2	18879.9	24202.6	1.28192	0.35831	0.0314159	0.0444997	0.530184	1.44481	22664.3	30502.8	14825.7	0.486044	-1.04084	2.662e-32	8.03488e-32	3.07192	0.516197	32063.2	45903.5	18222.9	0.396983	-1.33285	8.38951e-51	2.05203e-50	2.77836	0.233627
CJJ81176_0922_-_thioesterase_family_protein	2134.79	1078.64	3190.94	2.95829	1.56477	5.8e-25	4.74e-24	0.515937	0.389261	2492.31	3034.27	1950.35	0.642773	-0.637619	3.46295e-11	5.95719e-11	0.389977	0.088715	2803.38	4566.51	1040.24	0.227798	-2.13417	8.98397e-92	3.55043e-91	0.266612	0.307695
CJJ81176_0923_-_hypothetical_protein	916.035	694.609	1137.46	1.63756	0.711544	0.000597697	0.00108596	0.629704	2.14983	4880.65	9064.15	697.149	0.0769127	-3.70063	1.04071e-168	2.26699e-167	2.86199	0.0543464	7155.49	13641.1	669.844	0.0491047	-4.348	0	0	2.29733	0.0199158
CJJ81176_0924_cstA_carbon_starvation_protein_A	10234.6	6488.61	13980.7	2.15465	1.10745	4.41e-14	2.18e-13	0.700862	6.10676	51504.5	94434.7	8574.25	0.0907955	-3.46123	1.71047e-145	3.25529e-144	5.94569	0.0894604	74187.6	142119	6256.02	0.0440195	-4.50571	2.27286e-230	3.57728e-229	5.49807	0.00649541
CJJ81176_0925_prsA_ribose-phosphate_pyrophosphokinase	30503.7	29175.8	31831.6	1.09103	0.125688	0.455807	0.504638	0.119831	0.0898	28710.5	37945.8	19475.2	0.513236	-0.962305	2.00243e-26	5.22424e-26	0.0813936	0.0526306	42634	57114.2	28153.7	0.492938	-1.02052	2.58767e-30	4.79394e-30	0.0340957	0.0741838
CJJ81176_0926_-_amino_acid_ABC_transporter,_permease_protein_PEB1	5186.4	4858.56	5514.23	1.13495	0.182632	0.311808	0.360746	1.36569	2.35934	8131.06	12881.8	3380.32	0.26241	-1.9301	3.98777e-85	3.67851e-84	1.27505	0.483003	12036.2	19388	4684.48	0.241618	-2.0492	1.37556e-105	6.17806e-105	1.02085	0.174491
CJJ81176_0927_-_amino_acid_ABC_transporter,_permease_protein_PEB1	11671.9	11201.4	12142.4	1.08402	0.116386	0.687189	0.71904	0.121371	4.27141	16983	26518.6	7447.35	0.280835	-1.83221	1.29399e-79	1.09838e-78	1.70081	0.824114	25357.8	39910.8	10804.8	0.270723	-1.88511	2.1089e-89	8.03601e-89	1.2424	0.0117786
CJJ81176_0928_pebA_bifunctional_adhesin/ABC_transporter_aspartate/glutamate-binding_protein	98262.2	78610.4	117914	1.49998	0.584944	0.00421545	0.00685348	0.0356396	5.34986	147565	222800	72329.7	0.324639	-1.62309	3.64639e-46	1.55488e-45	1.08936	0.903468	205589	335348	75830.4	0.226125	-2.14481	1.59253e-70	4.86085e-70	1.17148	0.00416051
CJJ81176_0929_pebC_amino_acid_ABC_transporter,_ATP-binding_protein_PEB1	22090.6	16640.2	27541.1	1.6551	0.726919	1.27e-05	2.87e-05	0.0340412	4.34323	52129.3	87376.7	16882	0.19321	-2.37176	1.13937e-95	1.24096e-94	0.8711	0.261763	73784.2	131512	16056	0.122087	-3.03401	2.61033e-144	1.81023e-143	0.802284	0.00358786
CJJ81176_0930_cheR_chemotaxis_protein_methyltransferase_CheR	8062.98	6905.04	9220.91	1.33539	0.417261	0.00254425	0.00427036	1.02837	0.458556	8431.56	11228	5635.08	0.501875	-0.994599	2.13608e-30	6.13996e-30	2.83529	0.130762	11784.1	16902.5	6665.67	0.394359	-1.34242	2.19492e-54	5.57979e-54	3.52108	0.458383
CJJ81176_0931_cheB_protein-glutamate_methylesterase_CheB	13719.9	11542.1	15897.8	1.37737	0.461916	0.00207743	0.0035428	0.410417	0.594645	19656	29595.5	9716.56	0.328312	-1.60686	9.26094e-63	5.59993e-62	0.00356846	0.0835461	27843.4	44547.4	11139.5	0.250058	-1.99966	2.46837e-95	1.00399e-94	0.10626	0.0911389
CJJ81176_0932_rpiB_ribose_5-phosphate_isomerase_B	7582.32	5836.85	9327.78	1.59809	0.676345	2.01e-06	5.03e-06	0.23321	0.572152	12636.5	19570.5	5702.5	0.291383	-1.77901	9.95749e-76	7.96599e-75	1.74183	0.0805394	17542.6	29452.4	5632.8	0.191251	-2.38646	2.63422e-130	1.58403e-129	1.23454	0.0415025
CJJ81176_0934_apt_adenine_phosphoribosyltransferase	8478.47	8673.36	8283.57	0.955059	-0.0663388	0.752489	0.778348	0.0683123	0.126478	5484.38	5902.14	5066.62	0.858438	-0.220215	0.0082268	0.00991604	0.0191318	0.123115	8626.23	8883.81	8368.65	0.942012	-0.0861829	0.261439	0.2718	0.0258181	0.102586
CJJ81176_0935_-_DedA_family_protein	6561.34	7375.15	5747.53	0.779311	-0.35973	0.0210617	0.0307248	0.0207164	0.517642	2877.66	2236.81	3518.52	1.57301	0.653526	1.36321e-15	2.64736e-15	0.851918	1.09769	5241.33	3366.93	7115.74	2.11342	1.07958	1.6539e-44	3.77022e-44	0.686413	0.0876628
CJJ81176_0936_-_leucyl_aminopeptidase	22716.3	21646	23786.7	1.09889	0.136052	0.4086	0.458059	0.320304	0.823983	11238.7	7912.86	14564.4	1.8406	0.880179	1.74685e-33	5.45476e-33	0.136563	1.46525	16393.8	11910.5	20877.2	1.75283	0.809688	4.42212e-29	8.05234e-29	0.168377	0.464965
CJJ81176_0937_-_GTP-dependent_nucleic_acid-binding_protein_EngD	14812.7	15826.4	13799	0.871897	-0.19777	0.208254	0.249573	0.0977954	0.533408	6615.19	4782.81	8447.57	1.76623	0.820677	1.95879e-27	5.27008e-27	0.000449626	1.10007	11234.5	7199.1	15269.8	2.12107	1.08479	4.13043e-50	9.9284e-50	0.0135771	0.216351
CJJ81176_0938_argH_argininosuccinate_lyase	31710.4	41584.7	21836	0.525099	-0.929339	5.88e-08	1.73e-07	0.486324	0.189667	13839.1	14310.7	13367.5	0.934095	-0.0983595	0.167939	0.18458	1.11077	0.480012	30822.6	21536.7	40108.4	1.86233	0.897105	2.27619e-33	4.38288e-33	0.375443	0.352637
CJJ81176_0939_pckA_phosphoenolpyruvate_carboxykinase	49834.8	68304.4	31365.2	0.459197	-1.12282	2.78e-10	1.02e-09	0.0984664	0.505282	20726.6	22236.7	19216.6	0.864181	-0.210594	0.00807585	0.00974708	1.41578	1.27964	49678.4	33463.2	65893.7	1.96914	0.977566	1.53255e-37	3.16295e-37	0.351169	0.0739062
CJJ81176_0940_-_oxaloacetate_decarboxylase,_alpha_subunit,_putative	75888.7	93962.2	57815.2	0.615303	-0.700631	0.000163679	0.000321308	0.772246	0.0824373	42189.5	49002.6	35376.5	0.721931	-0.470067	6.8311e-08	1.04225e-07	0.285288	0.132961	82222.3	73753.8	90690.7	1.22964	0.298237	0.000511745	0.000599132	0.0956189	0.697124
CJJ81176_0941_-_sodium_transporter,_putative	2516.36	3166.49	1866.23	0.589368	-0.762759	2.6e-06	6.4e-06	1.32895	1.85703	1426.62	1708.18	1145.06	0.67034	-0.577035	8.09354e-09	1.28136e-08	0.188163	2.26813	2813.66	2570.88	3056.45	1.18887	0.249594	0.00614277	0.00689728	0.0850513	1.28927
CJJ81176_0942_-_sodium_transporter,_putative	6943.78	7631.94	6255.62	0.819663	-0.286898	0.0265342	0.037942	2.38343	2.468	7047.5	10258.6	3836.39	0.373968	-1.41901	7.70195e-52	3.71337e-51	0.851354	1.09494	11403.7	15439.4	7367.9	0.477213	-1.06729	1.6717e-35	3.32139e-35	0.471091	0.809564
CJJ81176_0943_atpE_F0F1_ATP_synthase_subunit_C	74140.9	44820.2	103461	2.30837	1.20687	1.95e-12	8.58e-12	0.0775348	0.614234	109729	156230	63227.1	0.404705	-1.30506	2.94926e-32	8.87233e-32	3.0028	0.0680877	139221	235205	43237.4	0.183829	-2.44357	1.31978e-89	5.07177e-89	4.99733	0.0169416
CJJ81176_0945_-_hypothetical_protein	177.555	92.0131	263.096	2.85934	1.51568	2.3e-09	7.66e-09	0.00299157	0.0215041	566.417	971.883	160.951	0.165608	-2.59416	2.58013e-68	1.79418e-67	2.49524	0.00321985	775.909	1463.05	88.7726	0.0606765	-4.04272	4.57529e-141	3.05582e-140	2.65016	0.00036226
CJJ81176_0946_-_hypothetical_protein	6425.76	2755.65	10095.9	3.66369	1.8733	3.04e-43	3.95e-42	0.0221974	1.65416	12382.3	18595.5	6169.01	0.331747	-1.59184	2.0093e-63	1.22317e-62	0.0293486	0.175558	15324.7	27990.4	2658.95	0.0949952	-3.396	1.32614e-212	1.83231e-211	0.21374	0.00444221
CJJ81176_0947_-_hypothetical_protein	7259.74	2873.92	11645.6	4.05216	2.01869	1.92e-49	3.09e-48	0.0755554	0.231356	9817.34	12514	7120.73	0.569023	-0.813442	2.46772e-21	5.69087e-21	0.358751	0.0401004	10803.9	18834.3	2773.6	0.147264	-2.76353	1.43048e-162	1.15588e-161	0.209864	0.0359707
CJJ81176_0948_-_hypothetical_protein	8.558	1.97364	15.1424	7.67231	2.93966	2.3e-08	6.98e-08	0.116655	0.968014	15.5718	21.9324	9.21117	0.41998	-1.25161	0.0009825	0.00125008	0.431211	0.618015	17.4372	32.9741	1.90034	0.0576311	-4.11701	2.92368e-19	4.62172e-19	0.411179	0.0451629
CJJ81176_0949_-_hypothetical_protein	151.26	17.9294	284.59	15.8728	3.98849	1.44e-47	2.2e-46	0.0384847	8.52943	375.849	578.47	173.229	0.299461	-1.73956	4.40895e-32	1.31108e-31	0.0543808	1.17518	444.034	870.796	17.2716	0.0198343	-5.65586	4.95408e-155	3.67495e-154	0.112467	0.00533979
CJJ81176_0950_-_hypothetical_protein	39.6325	8.66821	70.5967	8.14433	3.0258	1.48e-18	9.68e-18	0.111108	0.326551	32.4723	21.8195	43.125	1.97644	0.982905	0.000115486	0.000153416	0.139738	0.249184	20.5862	32.8233	8.34902	0.254363	-1.97504	4.64612e-08	6.03776e-08	0.126914	0.223872
CJJ81176_0951_-_hypothetical_protein	15.2513	2.63857	27.864	10.5603	3.40057	7.89e-13	3.61e-12	0.190842	0.335541	13.5144	10.0117	17.0171	1.69972	0.765299	0.0334764	0.038625	0.129393	0.286438	8.80244	15.0668	2.53811	0.168457	-2.56955	6.80315e-07	8.55118e-07	0.127438	0.314873
CJJ81176_0952_-_hypothetical_protein	778.151	76.221	1480.08	19.4183	4.27934	2.44e-91	1.02e-89	0.00513351	1.30995	804.404	704.564	904.244	1.28341	0.35998	0.000512128	0.000663747	0.00246037	0.484947	567.004	1060.49	73.5154	0.069322	-3.85054	3.69698e-114	1.86914e-113	0.00305659	0.00748071
CJJ81176_0953_-_hypothetical_protein	43.1635	29.8842	56.4428	1.88872	0.917408	0.00343975	0.00565259	0.123262	0.016219	67.8521	101.169	34.5348	0.341357	-1.55065	1.04804e-12	1.87423e-12	0.0179248	0.0114144	90.5548	152.263	28.8464	0.189451	-2.4001	3.11547e-26	5.45885e-26	0.00905597	0.051503
CJJ81176_0954_-_hypothetical_protein	3656.27	291.777	7020.76	24.0621	4.58869	3.01e-224	1.09e-221	0.0047306	17.5102	2360.4	441.381	4279.41	9.6955	3.27732	0	0	0.106437	14.7004	473.041	664.475	281.606	0.423802	-1.23854	7.25781e-19	1.14033e-18	0.819601	0.114028
CJJ81176_0955_aas_2-acyl-glycerophospho-ethanolamine_acyltransferase	9455.19	8847.64	10062.7	1.13734	0.185659	0.174787	0.213576	0.099331	0.109738	8568.15	10980.8	6155.47	0.560566	-0.835045	4.86185e-22	1.14307e-21	0.449644	0.066332	12531.6	16526.5	8536.73	0.516548	-0.953027	8.95362e-30	1.64362e-29	0.198853	0.0652657
CJJ81176_0956_-_hypothetical_protein	2271.22	1216.2	3326.23	2.73492	1.4515	3.17e-21	2.32e-20	0.0742623	1.13502	2331.51	2629.75	2033.27	0.773181	-0.371122	4.65955e-05	6.31519e-05	0.830386	0.43712	2565.57	3957.47	1173.68	0.296573	-1.75354	2.80686e-65	8.10275e-65	0.783223	0.0802433
CJJ81176_0964_-_His/Glu/Gln/Arg/opine_ABC_transporter_permease	329.887	405.445	254.328	0.627282	-0.672814	0.00846729	0.0130188	1.08412	0.0474808	199.477	243.361	155.593	0.639349	-0.645323	2.42006e-06	3.47811e-06	1.30564	0.0594088	378.588	366.201	390.975	1.06765	0.0944406	0.735236	0.740555	1.17417	0.807615
CJJ81176_0965_-_permease,_putative	2586.2	3487.13	1685.28	0.483285	-1.04905	2.03e-09	6.88e-09	0.833413	0.105908	766.094	500.625	1031.56	2.06055	1.04303	3.32399e-24	8.23257e-24	0.145097	0.444444	2059.17	753.535	3364.81	4.46537	2.15878	8.45892e-124	4.76967e-123	0.0749804	1.24683
CJJ81176_0966_secA_preprotein_translocase_subunit_SecA	35406.2	33786.9	37025.5	1.09585	0.132056	0.374958	0.425895	0.152721	0.0591989	17915.3	13186.4	22644.3	1.71725	0.7801	1.03928e-25	2.66709e-25	0.029909	0.0805252	26225.9	19847.4	32604.4	1.64276	0.716119	4.90327e-22	8.08281e-22	0.00715833	0.375718
CJJ81176_0967_lolA_outer-membrane_lipoprotein_carrier_protein	3909.46	4894.25	2924.66	0.597571	-0.742817	4.33e-06	1.03e-05	2.76735	0.143955	2913.42	4037.05	1789.78	0.44334	-1.17352	1.22689e-31	3.62453e-31	0.184229	0.123689	5400.55	6076.08	4725.02	0.777642	-0.362821	1.60317e-05	1.9501e-05	0.0557465	1.66522
CJJ81176_0968_-_hypothetical_protein	3911.51	3923.8	3899.21	0.993732	-0.0090716	0.987839	0.991683	0.209924	0.108661	2282.09	2179.56	2384.63	1.09409	0.129731	0.204875	0.222204	0.628551	0.113904	3533.27	3280.24	3786.31	1.15428	0.206988	0.0249092	0.0274578	0.509343	0.32717
CJJ81176_0969_-_hypothetical_protein	3889.23	4385.53	3392.93	0.773664	-0.37022	0.0108552	0.0164329	0.0843034	1.12044	2135.61	2194.68	2076.54	0.946172	-0.079826	0.325736	0.346429	0.13662	1.44442	3767.23	3303.75	4230.7	1.28057	0.356791	2.77119e-05	3.34837e-05	0.202244	0.0619069
CJJ81176_0970_-_putative_lipoprotein	1973.26	2123.42	1823.1	0.85857	-0.219992	0.374479	0.425888	2.63819	0.92328	1176.68	1239.24	1114.12	0.899041	-0.153542	0.131941	0.146529	0.25036	0.916183	1956.46	1865.53	2047.4	1.09749	0.134209	0.196381	0.206416	0.306313	2.40443
CJJ81176_0971_-_carbon-nitrogen_family_hydrolase	3180.76	3098.8	3262.72	1.0529	0.0743623	0.449756	0.499237	1.75457	0.394608	1529.69	1065.79	1993.58	1.87053	0.903446	4.16456e-24	1.03003e-23	0.824924	0.439732	2296.51	1604.16	2988.85	1.86319	0.897773	1.10337e-24	1.902e-24	0.799927	2.61686
CJJ81176_0972_-_cation_efflux_family_protein	1658.4	2293.64	1023.16	0.446084	-1.16461	7.58e-09	2.39e-08	2.03862	0.357296	633.068	641.146	624.99	0.974801	-0.0368207	0.840331	0.850682	0.0374695	0.695342	1588.78	965.031	2212.52	2.2927	1.19704	5.24868e-37	1.06863e-36	0.0224998	2.03547
CJJ81176_0973_-_peptidyl-arginine_deiminase_family_protein	3995.19	5129.04	2861.35	0.557872	-0.841993	1.15e-06	2.94e-06	1.82782	0.8947	2218.37	2688.97	1747.76	0.649974	-0.621547	1.77622e-10	2.97078e-10	1.0869	0.993186	4498.26	4046.44	4950.08	1.22332	0.290799	0.000689884	0.000801984	0.594308	1.58492
CJJ81176_0974_-_putative_lipoprotein	36048.5	43982.7	28114.3	0.639212	-0.645634	0.000195923	0.00038129	0.0606028	0.200422	16185.6	15166.2	17205	1.13444	0.181976	0.033762	0.0389297	1.66414	0.4597	32631.5	22826.4	42436.5	1.8591	0.894604	1.70668e-32	3.25167e-32	0.869733	0.11124
CJJ81176_0975_-_membrane_protein,_putative,_degenerate	23303	12710.2	33895.8	2.66681	1.41511	3.47e-20	2.47e-19	0.0117745	0.293784	15617.7	10499.9	20735.4	1.97483	0.981728	8.73503e-41	3.22305e-40	0.101509	0.286716	14033.5	15805.8	12261.2	0.77574	-0.366355	3.56155e-06	4.40028e-06	0.486975	0.0157829
CJJ81176_0976_purH_bifunctional_phosphoribosylaminoimidazolecarboxamide_formyltransferase/IMP_cyclohydrolase	10542.8	16039.8	5045.79	0.314579	-1.6685	7.44e-23	5.79e-22	4.51186	0.394743	1813.87	537.719	3090.02	5.74654	2.52269	7.39617e-181	1.73666e-179	0.0558125	4.13177	8147.4	809.228	15485.6	19.1362	4.25823	0	0	0.00702718	8.10131
CJJ81176_0977_-_DnaJ_domain-containing_protein	2702.03	3866.88	1537.18	0.397525	-1.33088	2.7e-14	1.36e-13	4.16729	0.250109	635.56	329.924	941.196	2.85276	1.51236	1.75037e-47	7.60736e-47	0.144237	1.34307	2115.01	496.734	3733.29	7.51567	2.9099	2.31097e-215	3.26785e-214	0.0695763	6.26154
CJJ81176_0978_purL_phosphoribosylformylglycinamidine_synthase_II	10220.6	13854.8	6586.44	0.47539	-1.07282	4.33e-11	1.7e-10	2.82354	0.471216	2646.2	1259.92	4032.48	3.20058	1.67833	6.53229e-93	6.71045e-92	0.0420956	2.42932	7635.54	1896.24	13374.8	7.05335	2.81831	0	0	0.00670235	5.52703
CJJ81176_0979_trmE_tRNA_modification_GTPase_TrmE	2786.05	3065.98	2506.11	0.817392	-0.2909	0.103735	0.133627	0.32125	0.496767	985.864	438.295	1533.43	3.49863	1.80679	2.33214e-78	1.94309e-77	0.0323822	1.29964	1809.15	659.794	2958.5	4.48398	2.16478	2.28526e-120	1.23472e-119	0.0404553	0.710628
CJJ81176_0980_-_hypothetical_protein	8279	7852.44	8705.57	1.10865	0.148798	0.269486	0.315302	0.465452	0.557082	3515	1701.95	5328.06	3.13057	1.64642	1.28059e-97	1.4292e-96	0.229644	1.23788	5070.37	2562.37	7578.36	2.95756	1.56441	6.03676e-90	2.32975e-89	0.32441	1.4683
CJJ81176_0981_-_putative_inner_membrane_protein_translocase_component_YidC	14691.4	13442.5	15940.4	1.18582	0.245891	0.0740838	0.0981624	0.339065	1.42293	6244.09	2730.41	9757.78	3.57375	1.83744	8.20529e-139	1.42646e-137	0.024425	2.93478	8539.39	4110.13	12968.7	3.15529	1.65777	7.24551e-113	3.61278e-112	0.0657774	1.03211
CJJ81176_0982_-_hypothetical_protein	3409.1	3060.82	3757.39	1.22757	0.29581	0.0259796	0.0372079	1.79404	0.092474	3496.08	4694.24	2297.93	0.48952	-1.03056	6.32942e-28	1.71826e-27	2.20768	0.0343353	5008.74	7065.07	2952.41	0.417887	-1.25881	1.04014e-45	2.40442e-45	2.11412	0.831649
CJJ81176_0983_rnpA_ribonuclease_P_protein_component	11209	9506.54	12911.5	1.35817	0.441669	0.00107268	0.00188267	2.05703	0.204124	13874.7	19853.9	7895.46	0.397679	-1.33033	5.41639e-50	2.45435e-49	6.65445	0.0461182	19525	29880.7	9169.32	0.306865	-1.70433	9.37757e-81	3.1965e-80	7.04094	0.514471
CJJ81176_0984_rpmH_50S_ribosomal_protein_L34	7483.7	8446.89	6520.51	0.771942	-0.373435	0.0380807	0.0533543	3.75444	0.532341	12861.4	21739.4	3983.48	0.183238	-2.44821	5.64078e-114	7.61084e-113	3.61114	0.0641062	20433	32719.4	8146.54	0.248982	-2.00589	1.20533e-97	4.99235e-97	2.98886	0.342418
CJJ81176_0985_-_acetyltransferase	2422.81	2380.26	2465.36	1.03575	0.0506804	0.70797	0.737792	0.763585	0.292933	2869.36	4231.4	1507.32	0.356223	-1.48915	2.91391e-46	1.24547e-45	0.392126	0.0823294	4333.62	6369.94	2297.3	0.360646	-1.47134	1.77343e-55	4.55953e-55	0.661301	0.327795
CJJ81176_0986_-_hypothetical_protein	1220.41	1122.63	1318.18	1.17419	0.231667	0.170842	0.209181	2.6438	0.249903	1503.07	2200.31	805.837	0.366238	-1.44915	2.42108e-38	8.58296e-38	1.05656	0.0688918	2196.82	3311.62	1082.02	0.326734	-1.61381	3.40039e-55	8.70538e-55	0.980666	1.09092
CJJ81176_0987_-_hypothetical_protein	5531.67	5866.37	5196.97	0.885893	-0.174796	0.34902	0.399955	0.860679	0.239294	3707.36	4236.7	3178.02	0.750116	-0.414815	2.524e-06	3.61887e-06	0.252933	0.194196	6017.96	6377.52	5658.41	0.887242	-0.1726	0.0268912	0.0295705	0.341677	0.605335
CJJ81176_0988_-_thioesterase_family_protein	3259.91	2615.81	3904.01	1.49247	0.577698	0.000143648	0.000284773	0.147211	1.14954	4791.39	7195.42	2387.36	0.331788	-1.59166	8.79623e-60	4.9991e-59	4.7206	0.233624	6677.04	10831	2523.06	0.232948	-2.10192	2.31508e-109	1.08557e-108	5.16339	0.0251253
CJJ81176_0990_-_putative_periplasmic_protein	18.73	0.654351	36.8056	56.2475	5.81372	5.56e-24	4.44e-23	0.000777209	0.692559	14.9657	7.48742	22.4439	2.99755	1.58378	1.63989e-05	2.28423e-05	0.0711426	0.583429	5.95134	11.2714	0.631283	0.0560075	-4.15824	9.00983e-09	1.18344e-08	0.0722399	0.0050077
CJJ81176_0991_-_putative_periplasmic_protein	19.9982	1.06659	38.9298	36.4993	5.1898	1.3e-22	9.97e-22	0.00738107	0.0539298	23.3258	22.8601	23.7916	1.04075	0.0576179	0.739988	0.755875	0.375968	0.0290788	17.7011	34.3714	1.03074	0.0299882	-5.05946	3.19774e-22	5.28576e-22	0.350955	0.00912882
CJJ81176_0992_-_putative_periplasmic_protein	37.2698	15.0833	59.4564	3.94186	1.97888	2.07e-09	6.98e-09	0.125837	0.22497	74.1159	111.907	36.3244	0.324593	-1.62329	6.11227e-14	1.14163e-13	0.181529	0.0713236	91.4765	168.387	14.5662	0.0865044	-3.53108	1.91494e-44	4.34886e-44	0.148937	0.0344834
CJJ81176_0993_-_putative_periplasmic_protein	6.69498	3.04023	10.3497	3.40427	1.76734	0.00126754	0.00220964	0.0384894	0.0904823	10.8316	15.3309	6.33224	0.413036	-1.27566	0.0038795	0.00474249	0.00169909	0.0700663	13.0048	23.0784	2.93107	0.127005	-2.97705	7.68322e-11	1.04956e-10	0.00335497	0.0212683
CJJ81176_0995_-_methyltransferase,_putative	2260.91	2768.25	1753.58	0.633463	-0.658667	0.000156674	0.000309239	0.0790089	0.0139502	971.35	869.912	1072.79	1.23322	0.302426	0.00353979	0.00434484	0.165758	0.050351	1990.27	1309.55	2671	2.03964	1.02831	2.83947e-29	5.18089e-29	0.165994	0.15606
CJJ81176_0996_-_hypothetical_protein	38408.8	19846.8	56970.9	2.87054	1.52132	1.31e-21	9.8e-21	0.205384	8.88419	114471	194190	34753	0.178964	-2.48226	2.71451e-84	2.46625e-83	7.57355	0.291285	155787	292422	19151.4	0.0654923	-3.93253	2.46996e-167	2.14934e-166	10.7724	0.00907308
CJJ81176_0997_-_putative_lipoprotein	1264.4	1215.35	1313.45	1.08072	0.111987	0.516176	0.562931	0.208736	0.574895	1784.71	2766.64	802.781	0.290164	-1.78506	1.42487e-54	7.27728e-54	0.56809	0.134106	2668.35	4164.18	1172.51	0.28157	-1.82844	3.75215e-71	1.14914e-70	0.527619	0.0718468
CJJ81176_0998_-_thermonuclease_family_protein	2353.84	2335.21	2372.48	1.01596	0.0228405	0.832544	0.851884	0.332098	1.29344	2989.47	4529.88	1449.07	0.319892	-1.64434	5.68959e-55	2.9307e-54	0.504362	0.321422	4535.25	6818.19	2252.32	0.33034	-1.59798	4.16918e-65	1.19781e-64	0.471845	0.0840965
CJJ81176_0999_pepD_aminoacyl-histidine_dipeptidase	28375.9	22124.6	34627.2	1.5651	0.646255	7.22e-05	0.00014978	0.275238	0.247221	25984.7	30782.4	21187	0.688284	-0.538925	9.96637e-11	1.68246e-10	0.636152	0.132965	33841.7	46332.1	21351.2	0.460829	-1.1177	2.3689e-37	4.86135e-37	0.788622	0.193894
CJJ81176_1000_cjaB_CjaB_protein	5278.49	5105.46	5451.53	1.06778	0.0946203	0.604382	0.644722	0.343156	0.659574	4006.66	4677.24	3336.08	0.713259	-0.487502	7.2215e-08	1.0981e-07	1.29589	0.49304	5981.7	7039.3	4924.09	0.699514	-0.515574	2.33006e-09	3.10103e-09	1.09399	0.180763
CJJ81176_1001_cjaA_CjaA_protein	31936	20851.6	43020.3	2.06317	1.04486	3.58e-10	1.3e-09	0.0553396	3.61185	32653.6	38945.4	26361.8	0.676891	-0.563005	5.85631e-11	9.97945e-11	1.04822	1.28209	39361.4	58610.3	20112.6	0.343159	-1.54305	1.45388e-60	3.91595e-60	1.02493	0.0191938
CJJ81176_1002_jlpA_surface-exposed_lipoprotein	12165.5	7296.21	17034.8	2.33475	1.22327	2.01e-18	1.29e-17	0.596628	1.18824	7271.1	4126.01	10416.2	2.52452	1.33601	1.26752e-74	9.87791e-74	0.168259	1.18008	6624.01	6209.57	7038.45	1.13348	0.180764	0.0268428	0.0295352	0.175676	2.04295
CJJ81176_1003_-_hypothetical_protein	1305.23	1072.59	1537.87	1.43379	0.519832	0.00154008	0.00264893	2.56189	0.828103	597.419	253.706	941.132	3.70954	1.89124	9.43344e-72	6.9332e-71	0.309269	1.43483	707.901	381.735	1034.07	2.70886	1.43769	4.68366e-39	9.78917e-39	0.320527	5.1121
CJJ81176_1004_hipO_hippurate_hydrolase	3427.49	4806.34	2048.64	0.426238	-1.23027	9.42e-14	4.56e-13	0.685097	0.252035	2175.75	3096.8	1254.7	0.405161	-1.30343	1.65514e-35	5.42118e-35	0.738065	0.278918	4649.26	4660.42	4638.1	0.995211	-0.00692516	0.898966	0.901456	0.338509	0.479266
CJJ81176_1005_-_hypothetical_protein	393.891	488.811	298.97	0.611627	-0.709275	0.00100158	0.00176474	0.354348	2.00256	435.8	688.359	183.241	0.2662	-1.90942	2.28804e-42	8.95408e-42	0.750387	0.79297	753.981	1036.17	471.789	0.455319	-1.13505	2.86457e-21	4.65428e-21	0.740693	0.163583
CJJ81176_1006_-_hypothetical_protein	709.599	494.097	925.101	1.87231	0.904818	0.000279261	0.000532571	8.19446	12.2624	1293.52	2018.33	568.718	0.281777	-1.82738	6.89766e-54	3.44502e-53	0.753941	2.1403	1758.12	3038.01	478.216	0.157411	-2.66739	1.0192e-111	4.9457e-111	0.823631	2.41886
CJJ81176_1007_-_hypothetical_protein	1208.33	489.439	1927.22	3.93761	1.97732	1.19e-26	1.07e-25	0.661189	5.13658	1727.4	2274.08	1180.73	0.519211	-0.945606	4.81438e-20	1.06541e-19	0.034624	1.40866	1947.82	3422.83	472.819	0.138137	-2.85583	1.09847e-126	6.3522e-126	0.0192205	0.359222
CJJ81176_1008_-_hypothetical_protein	1345.1	1818.09	872.108	0.479683	-1.05985	1.53e-07	4.33e-07	5.40152	0.130079	428.858	323.743	533.973	1.64937	0.721918	1.88293e-09	3.0587e-09	1.03638	0.481474	1119.83	487.396	1752.27	3.59517	1.84606	6.51886e-73	2.02387e-72	0.673069	6.08396
CJJ81176_1009_-_iron-sulfur_cluster-binding_domain-containing_protein	7030.9	9241.8	4819.99	0.521543	-0.939142	4.65e-09	1.49e-08	2.00103	0.259663	2422.8	1894.39	2951.21	1.55787	0.639572	1.76202e-13	3.22769e-13	0.0305741	0.898453	5881.79	2851.31	8912.26	3.12567	1.64417	3.47367e-102	1.51502e-101	0.00638345	2.28584
CJJ81176_1010_hemN_coproporphyrinogen_III_oxidase	23506.2	25219.9	21792.5	0.864097	-0.210736	0.184357	0.223341	0.12309	0.333362	11730.6	10120.2	13341	1.31825	0.398622	1.1122e-07	1.67852e-07	0.185582	0.639765	19780	15233	24327.1	1.597	0.675363	2.14922e-20	3.45478e-20	0.171018	0.0963182
CJJ81176_1011_-_hypothetical_protein	11825	11620.3	12029.8	1.03524	0.0499701	0.809887	0.830111	0.0557863	0.38956	8302.52	9240.61	7364.44	0.796964	-0.327413	3.34394e-05	4.55946e-05	0.321941	0.388719	12559.1	13908.8	11209.4	0.805924	-0.311285	5.58848e-05	6.68549e-05	0.32474	0.0185676
CJJ81176_1012_argF_ornithine_carbamoyltransferase	30502.7	30803.8	30201.6	0.980449	-0.0284851	0.805213	0.826728	0.170604	0.174423	30022.3	41568.4	18476.3	0.444479	-1.16981	1.03334e-35	3.39686e-35	0.772737	0.0724794	46140.5	62565	29715.9	0.47496	-1.07412	4.67873e-32	8.84901e-32	0.588062	0.0540523
CJJ81176_1013_hemB_delta-aminolevulinic_acid_dehydratase	38606.9	33387.7	43826.1	1.31264	0.392475	0.0238306	0.0343206	0.158034	0.777738	43412.5	60020.3	26804.6	0.446592	-1.16297	1.21483e-33	3.81322e-33	0.238128	0.208404	61278.1	90337.6	32218.6	0.356647	-1.48743	3.18875e-52	7.96087e-52	0.133036	0.0645556
CJJ81176_1014_ribA_GTP_cyclohydrolase_II	2778.65	2333.71	3223.6	1.38132	0.466046	0.00406327	0.00662897	0.507544	0.774319	3413.51	4853.92	1973.11	0.406497	-1.29868	1.60238e-39	5.78265e-39	0.344457	0.249124	4779.62	7306.79	2252.46	0.30827	-1.69773	5.82068e-72	1.79174e-71	0.585179	0.228888
CJJ81176_1015_gidB_methyltransferase_GidB	1271.89	998.078	1545.71	1.54869	0.631048	0.000321082	0.00060593	0.242752	0.227725	1152.52	1359.24	945.802	0.695831	-0.523191	6.69128e-07	9.7879e-07	0.632404	0.150308	1504.63	2046.44	962.808	0.470479	-1.0878	1.39238e-24	2.39791e-24	0.909402	0.181848
CJJ81176_1016_-_hypothetical_protein	74829.5	75714.3	73944.7	0.976628	-0.0341188	0.793912	0.816983	0.175642	0.509282	66312.9	87347.5	45278.4	0.518371	-0.947943	2.60519e-22	6.17325e-22	0.514507	0.282869	102263	131460	73065.7	0.5558	-0.847361	1.72579e-18	2.69282e-18	0.246268	0.108867
CJJ81176_1017_-_hypothetical_protein	263.083	221.324	304.842	1.37735	0.461899	0.0529252	0.072138	0.0109706	0.00209666	188.545	190.642	186.448	0.978004	-0.0320882	0.786181	0.7981	0.195515	0.00319428	250.209	286.872	213.547	0.744399	-0.425852	0.00322821	0.00366107	0.157069	0.0198394
CJJ81176_1018_-_LysR_family_transcriptional_regulator	958.195	853.345	1063.05	1.24574	0.317002	0.0785976	0.103763	0.73713	0.297942	547.268	444.241	650.295	1.46384	0.549753	7.6776e-07	1.12125e-06	0.258467	0.361943	746.307	668.804	823.809	1.23176	0.300726	0.00969477	0.0107985	0.332475	1.12191
CJJ81176_1019_rpoD_RNA_polymerase_sigma_factor_RpoD	52189.9	32408.1	71971.7	2.22079	1.15107	2.68e-12	1.16e-11	0.00659261	1.1536	41977.8	39984.9	43970.7	1.09968	0.137087	0.0929158	0.104278	1.02967	0.483908	45734.3	60199.8	31268.8	0.519416	-0.945036	2.50883e-26	4.40871e-26	2.82445	0.0190089
CJJ81176_1020_sixA_phosphohistidine_phosphatase_SixA	1738.91	2128.68	1349.14	0.633792	-0.657919	0.000462498	0.000853188	0.329109	0.0763732	666.112	507.177	825.046	1.62674	0.701984	1.56276e-11	2.7352e-11	0.0440866	0.153296	1408.28	763.463	2053.09	2.68919	1.42717	3.75801e-50	9.0452e-50	0.0520202	0.297882
CJJ81176_1021_-_rhomboid_family_protein	1155.98	1675.92	636.036	0.379514	-1.39778	5.74e-11	2.22e-10	0.158	0.040926	338.438	287.643	389.232	1.35318	0.43635	0.000391809	0.000510001	0.76527	0.185375	1024.91	432.728	1617.09	3.73696	1.90186	3.93713e-76	1.26576e-75	0.386661	0.245294
CJJ81176_1022_-_hypothetical_protein	2453.92	917.694	3990.14	4.34801	2.12036	6.71e-44	9.04e-43	0.239197	8.22679	5364.46	8286.78	2442.14	0.294703	-1.76267	5.71502e-70	4.11664e-69	0.63446	0.88493	6678.5	12472.3	884.753	0.0709377	-3.8173	1.33929e-258	2.78633e-257	0.524318	0.0320865
CJJ81176_1023_-_cell_division_protein_FtsH,_putative	7164.59	10219	4110.22	0.402215	-1.31396	6.11e-16	3.4e-15	1.46571	0.201657	2337.65	2158.7	2516.59	1.16579	0.221304	0.0187207	0.0220934	1.80649	0.758464	6551.88	3247.93	9855.83	3.03449	1.60146	4.6662e-99	1.95959e-98	0.686327	1.37348
CJJ81176_1024_-_MiaB-like_tRNA_modifying_enzyme	6451.65	8605.57	4297.72	0.499411	-1.0017	5.64e-10	2.02e-09	1.7441	0.014735	2747.54	2865.64	2629.44	0.917574	-0.124104	0.176472	0.193019	0.854279	0.0613143	6305.9	4312.35	8299.44	1.92457	0.944538	1.18171e-34	2.32489e-34	0.367886	1.46478
CJJ81176_1025_-_mechanosensitive_ion_channel_family_protein	7663.11	10421.8	4904.42	0.470592	-1.08745	1.33e-11	5.49e-11	0.793122	0.108433	4626.13	6251.46	3000.79	0.480014	-1.05885	1.4086e-30	4.07479e-30	3.04228	0.131051	9730.15	9406.82	10053.5	1.06874	0.0959162	0.284317	0.294908	1.58826	0.39114
CJJ81176_1026_aroB_3-dehydroquinate_synthase	7712.07	9285.16	6138.98	0.66116	-0.596929	6.6e-05	0.000137639	0.143306	0.960863	7443.04	11130.4	3755.72	0.33743	-1.56734	1.20437e-61	7.06982e-61	0.928497	0.446019	12854.5	16751.6	8957.36	0.534716	-0.903155	1.09672e-27	1.95958e-27	0.516478	0.0336291
CJJ81176_1027_-_TrkA_domain-containing_protein	8599.01	7169.03	10029	1.39893	0.484328	0.000971125	0.0017161	0.10904	0.906829	7412.85	8693.04	6132.66	0.705468	-0.503347	7.32272e-10	1.2025e-09	0.494549	0.488809	10000.4	13084.3	6916.46	0.528609	-0.919728	2.57073e-28	4.62527e-28	0.510551	0.0743862
CJJ81176_1028_tgt_queuine_tRNA-ribosyltransferase	4223.31	3479.06	4967.57	1.42785	0.513843	0.000332536	0.000624933	0.00695864	0.0678227	4659.29	6281.22	3037.36	0.483562	-1.04823	1.5168e-29	4.26496e-29	0.153671	0.0100969	6405.54	9454.78	3356.31	0.354985	-1.49417	5.7474e-61	1.55964e-60	0.275362	0.000177168
CJJ81176_1029_-_hypothetical_protein	1508.85	1566.83	1450.87	0.925985	-0.110939	0.643326	0.680636	0.545345	0.153353	900.931	914.918	886.945	0.969426	-0.0447975	0.663362	0.682617	0.0425833	0.126332	1444.74	1377.17	1512.31	1.09813	0.135049	0.195401	0.205506	0.0601719	0.68304
CJJ81176_1031_-_hypothetical_protein	2087.66	2757.09	1418.24	0.514395	-0.95905	9.5e-08	2.74e-07	0.168742	0.0234458	801.254	734.707	867.802	1.18115	0.240197	0.0163808	0.0194717	0.265091	0.0890029	1882.81	1105.99	2659.63	2.40475	1.26589	3.87703e-44	8.73901e-44	0.205316	0.137954
CJJ81176_1032_-_CcmF/CcyK/CcsA_family_cytochrome_c_biogenesis_protein	25223.8	32271.7	18175.9	0.563213	-0.828246	7.03e-07	1.84e-06	0.525906	0.444229	7528.54	3928.21	11128.9	2.83307	1.50236	1.52078e-95	1.64645e-94	0.115755	2.03657	18528.4	5912.45	31144.3	5.26758	2.39714	2.09226e-256	4.30341e-255	0.0406912	1.19245
CJJ81176_1033_livF_high_affinity_branched-chain_amino_acid_ABC_transporter,_ATP-binding_protein	3737.29	5134.53	2340.05	0.455748	-1.13369	6.84e-12	2.88e-11	0.183919	0.35157	992.116	550.877	1433.35	2.60195	1.37959	5.35065e-47	2.30333e-46	0.29411	1.64889	2891.67	829.195	4954.15	5.97466	2.57886	2.77475e-197	3.28255e-196	0.128984	0.385027
CJJ81176_1034_livG_high_affinity_branched-chain_amino_acid_ABC_transporter,_ATP-binding_protein	5418.14	7280.69	3555.58	0.488357	-1.03399	1.38e-10	5.22e-10	0.35877	0.212332	1626.77	1076.78	2176.76	2.02155	1.01546	3.73104e-30	1.06399e-29	0.383351	0.918079	4323.14	1620.78	7025.5	4.33463	2.11591	2.32999e-156	1.76455e-155	0.192559	0.707413
CJJ81176_1035_livM_high_affinity_branched-chain_amino_acid_ABC_transporter,_permease_protein	5989	8796.35	3181.65	0.361701	-1.46713	1.59e-18	1.03e-17	0.479174	0.386238	1346.95	745.402	1948.49	2.61402	1.38627	2.47366e-52	1.20549e-51	0.376693	2.51653	4805.02	1121.96	8488.07	7.56542	2.91942	6.01068e-293	1.87575e-291	0.117957	0.921647
CJJ81176_1036_livH_high_affinity_branched-chain_amino_acid_ABC_transporter,_permease_protein	8249.61	9791.87	6707.35	0.684992	-0.545841	0.000502087	0.000922451	0.11033	0.884549	2767.83	1427.37	4108.29	2.87823	1.52518	1.26169e-78	1.05608e-77	0.139237	2.92387	5797.99	2148.54	9447.44	4.39714	2.13657	2.96317e-172	2.72251e-171	0.0976329	0.293332
CJJ81176_1037_-_high_affinity_branched-chain_amino_acid_ABC_transporter,_periplasmic_amino_acid-binding_protein	18276	19131.8	17420.2	0.910537	-0.13521	0.405125	0.455322	0.0597317	0.870661	7771.68	4875.78	10667.6	2.18787	1.12953	6.40136e-54	3.206e-53	0.290962	1.95309	12897.6	7338.59	18456.6	2.51501	1.33056	1.52953e-77	4.99719e-77	0.218896	0.0929919
CJJ81176_1038_-_high_affinity_branched-chain_amino_acid_ABC_transporter,_periplasmic_amino_acid-binding_protein	32938.5	32522.6	33354.4	1.02558	0.0364345	0.789625	0.813462	0.132597	0.400913	15591.5	10766.5	20416.5	1.8963	0.923188	9.69698e-37	3.3142e-36	0.435604	0.840103	23791.7	16203.6	31379.8	1.9366	0.953525	1.07725e-39	2.2646e-39	0.312079	0.303205
CJJ81176_1039_-_cytochrome_c_family_protein	6595.1	6211.38	6978.83	1.12356	0.168072	0.226592	0.269404	0.224156	0.0199162	3555.2	2841.04	4269.36	1.50274	0.5876	4.59453e-13	8.29861e-13	0.371784	0.0627823	5133.84	4275.76	5991.92	1.40137	0.486838	9.41252e-10	1.26011e-09	0.2765	0.298706
CJJ81176_1040_-_porin_domain-containing_protein	3663.59	3817.26	3509.91	0.919484	-0.121103	0.519056	0.565007	0.0217773	0.128183	2388.73	2631.78	2145.68	0.815296	-0.294605	0.00127177	0.00160682	0.17933	0.0758168	3821.94	3961.22	3682.66	0.929676	-0.1052	0.186898	0.196906	0.148675	0.017163
CJJ81176_1041_-_hypothetical_protein	6874.05	7925.24	5822.86	0.734724	-0.444727	0.00505216	0.00813209	0.0241863	0.14012	4392.49	5223.69	3561.29	0.681758	-0.552668	2.62466e-10	4.37363e-10	0.329036	0.131932	7754.36	7862.41	7646.31	0.972514	-0.0402086	0.544248	0.554044	0.241099	0.0390534
CJJ81176_1042_asd_aspartate-semialdehyde_dehydrogenase	13014.2	14877.8	11150.6	0.749482	-0.416034	0.00803097	0.012439	1.15	0.0939753	6543.5	6263.98	6823.02	1.08925	0.123329	0.133746	0.14817	0.0694846	0.192021	11894.1	9428.16	14360.1	1.52311	0.607018	4.43632e-16	6.60885e-16	0.0247269	1.47643
CJJ81176_1043_-_sigma-54_dependent_DNA-binding_response_regulator	12778.3	11850.4	13706.1	1.15659	0.209882	0.126623	0.160521	0.145075	0.871211	13429.4	18486.2	8372.64	0.452913	-1.14269	8.57778e-38	2.99974e-37	0.544852	0.235804	19629	27823.4	11434.6	0.41097	-1.2829	3.23604e-49	7.70689e-49	0.372524	0.0657899
CJJ81176_1044_-_hypothetical_protein	1290.13	551.274	2028.98	3.68052	1.87991	1.2e-26	1.08e-25	0.359305	3.34342	1349.23	1459.5	1238.97	0.848904	-0.236327	0.021686	0.0255097	1.21316	1.33801	1364.51	2197.64	531.376	0.241795	-2.04815	5.53227e-66	1.60729e-65	1.95271	0.297573
CJJ81176_1045_-_putative_lipoprotein	100826	44287.6	157364	3.55324	1.82914	5.21e-24	4.18e-23	0.0634122	5.30734	171560	246941	96179.8	0.389485	-1.36036	6.13376e-33	1.88924e-32	5.12496	0.639743	207295	371864	42726.2	0.114898	-3.12158	4.7609e-117	2.46912e-116	9.45509	0.0125029
CJJ81176_1046_gyrA_DNA_gyrase_subunit_A	65505.5	57866.7	73144.2	1.26401	0.33801	0.0393479	0.0549593	0.139482	0.435897	55887.6	67077.1	44698	0.666368	-0.585609	6.11797e-10	1.00649e-09	1.36557	0.149391	78410.6	100978	55843	0.553021	-0.854594	2.26459e-19	3.58924e-19	1.93678	0.115627
CJJ81176_1047_ctsW_transformation_system_protein	1496.19	1260.65	1731.74	1.37369	0.458052	0.00830771	0.0128018	0.131406	0.200282	1681.6	2304.14	1059.06	0.459634	-1.12144	4.09544e-26	1.06387e-25	1.17561	0.0731398	2342.59	3469.01	1216.17	0.35058	-1.51218	1.14592e-49	2.74354e-49	1.53423	0.0653828
CJJ81176_1048_mapA_outer_membrane_liproprotein_MapA	25918.8	17467.6	34370	1.96765	0.976472	7.03e-10	2.48e-09	0.268101	0.631078	30078.4	39121.5	21035.3	0.537691	-0.895151	6.06358e-24	1.49563e-23	1.03435	0.192483	37875.9	58892.3	16859.5	0.286277	-1.80452	6.17126e-79	2.06852e-78	2.01028	0.124141
CJJ81176_1049_lepA_GTP-binding_protein_LepA	14218.8	14618.4	13819.1	0.945321	-0.0811237	0.652134	0.687539	0.263794	0.0125979	10488.9	12526.9	8451.01	0.674631	-0.56783	2.90392e-11	5.01461e-11	1.84684	0.000284474	16480.2	18853.3	14107.1	0.748259	-0.41839	3.74698e-07	4.74024e-07	1.47103	0.233282
CJJ81176_1050_-_hypothetical_protein	8572.88	7637.37	9508.38	1.24498	0.316124	0.0242767	0.034852	1.02575	0.537796	5736.86	5661.55	5812.16	1.0266	0.0378787	0.618359	0.638124	0.148401	0.396137	7943.82	8522.39	7365.24	0.864222	-0.210527	0.00923869	0.0103159	0.310082	0.975619
CJJ81176_1051_-_hypothetical_protein	4799	5855.75	3742.26	0.639075	-0.645944	4.46e-05	9.52e-05	0.0791871	0.00217638	1600.46	911.758	2289.16	2.51071	1.32809	2.44096e-49	1.09239e-48	0.171963	0.0360918	3511.18	1372.65	5649.72	4.11593	2.04122	1.06372e-134	6.75558e-134	0.144701	0.193664
CJJ81176_1052_-_AcrB/AcrD/AcrF_family_protein	10218.2	14061.2	6375.16	0.453386	-1.14119	2.79e-12	1.2e-11	0.0485756	0.00860995	2652.43	1405.55	3899.31	2.77422	1.47208	8.40052e-72	6.19924e-71	0.0185163	0.052813	7840.49	2115.59	13565.4	6.41209	2.6808	2.44338e-284	6.91018e-283	0.00643027	0.0712074
CJJ81176_1053_-_adenylosuccinate_lyase	20268.5	10865.4	29671.7	2.73085	1.44935	1.25e-22	9.68e-22	0.29716	8.43522	30865.5	43630.8	18100.2	0.41485	-1.26934	2.96947e-41	1.10243e-40	5.5632	1.0626	38091	65694.7	10487.3	0.159637	-2.64713	3.52776e-137	2.28044e-136	9.99211	0.0723835
CJJ81176_1054_-_arginyl-tRNA-protein_transferase	4567.32	4944.1	4190.54	0.847584	-0.238572	0.160205	0.19736	0.391555	0.137913	3605.52	4649.48	2561.55	0.550933	-0.860051	3.57014e-21	8.18099e-21	3.49837	0.0559124	5884.04	6999.23	4768.85	0.681339	-0.553556	6.45973e-12	9.02169e-12	3.35158	0.176926
CJJ81176_1055_-_hypothetical_protein	4824.6	6011.94	3637.27	0.605008	-0.724975	6.84e-06	1.6e-05	0.493639	0.220516	2399.1	2573.48	2224.72	0.864479	-0.210097	0.0239004	0.0280415	0.0141476	0.334874	4837.72	3873.73	5801.7	1.4977	0.582752	4.97587e-13	7.08045e-13	0.0480018	0.617054
CJJ81176_1056_accC-1_acetyl-CoA_carboxylase_subunit_A	29024	26719.9	31328.1	1.17246	0.229541	0.176675	0.21501	0.270616	0.168511	23308.7	27450.6	19166.8	0.69823	-0.518226	5.35829e-10	8.83117e-10	0.273851	0.118091	33554	41321.8	25786.1	0.624033	-0.680306	4.49148e-16	6.68551e-16	0.548458	0.219853
CJJ81176_1057_-_cell_cycle_protein_FtsW	2148.58	2641.23	1655.93	0.626955	-0.673566	0.000320562	0.00060558	1.13204	0.751485	1006.68	1002.51	1010.85	1.00832	0.011949	0.859186	0.867826	0.0488104	0.992244	2028.25	1508.86	2547.64	1.68845	0.755703	1.63672e-16	2.4544e-16	0.0117507	1.10196
CJJ81176_1058_murG_undecaprenyldiphospho-muramoylpentapeptide_beta-N-_acetylglucosaminyltransferase	2546.31	3223.33	1869.29	0.579926	-0.78606	7.41e-06	1.72e-05	0.117921	0.163055	1085.91	1029.51	1142.3	1.10956	0.149986	0.115213	0.128425	0.0590628	0.214944	2329.85	1549.56	3110.14	2.00711	1.00512	6.0929e-30	1.12417e-29	0.0329657	0.206722
CJJ81176_1059_-_hypothetical_protein	24.2446	8.32236	40.1669	4.82638	2.27094	6.03e-09	1.92e-08	0.0247209	2.22555	23.5508	22.5898	24.5119	1.08508	0.117807	0.894912	0.901393	0.223256	1.82799	21.0262	34.0189	8.03353	0.236149	-2.08223	3.27089e-09	4.32455e-09	0.231927	0.0313818
CJJ81176_1060_-_putative_transmembrane_transport_protein	26.749	5.35412	48.1438	8.99192	3.16863	4.84e-16	2.72e-15	0.00176111	0.279654	22.385	15.3729	29.3972	1.91228	0.935292	0.00283962	0.00350445	0.190815	0.211183	14.1447	23.1228	5.16666	0.223445	-2.16201	9.28634e-08	1.19547e-07	0.182617	0.00473412
CJJ81176_1061_-_putative_transmembrane_transport_protein	592.668	326.594	858.741	2.62938	1.39472	2.1e-10	7.84e-10	0.0202095	2.37798	588.51	651.499	525.521	0.806634	-0.310013	0.00667913	0.00808832	0.180272	1.17354	647.814	980.534	315.094	0.321349	-1.63779	1.06584e-34	2.09922e-34	0.159593	0.0186989
CJJ81176_1062_-_hypothetical_protein	27835.3	4595.5	51075	11.1141	3.47433	2.49e-97	1.12e-95	0.0054792	93.7034	17105.3	2807.22	31403.4	11.1866	3.4837	0	0	0.0311972	91.6985	4329.65	4224.6	4434.71	1.04974	0.0700273	0.451348	0.461287	0.362263	0.389719
CJJ81176_1063_-_AraC_family_transcriptional_regulator	1289.49	1472.92	1106.06	0.750931	-0.413247	0.0468712	0.0646178	2.12839	0.0126397	643.185	609.955	676.415	1.10896	0.149206	0.172687	0.189453	0.00575669	0.0114788	1169.04	918.08	1420.01	1.54671	0.629205	5.42479e-10	7.30027e-10	0.00191297	2.13173
CJJ81176_1064_-_thiamine-phosphate_pyrophosphorylase,_putative	1964.85	2599.65	1330.05	0.511627	-0.966836	8.32e-08	2.41e-07	0.232493	0.105351	693.196	572.185	814.208	1.42298	0.508917	3.34182e-06	4.75748e-06	0.343559	0.341087	1684.38	861.168	2507.59	2.91184	1.54193	1.89506e-60	5.08158e-60	0.198142	0.187918
CJJ81176_1065_thiH_thiamine_biosynthesis_protein_ThiH	5544.21	7287.2	3801.22	0.52163	-0.938901	2.76e-09	9.12e-09	0.951471	0.0725334	1928.13	1530.39	2325.86	1.51979	0.603869	2.66365e-11	4.6129e-11	0.104441	0.264726	4667.26	2303.57	7030.94	3.0522	1.60985	2.63843e-92	1.04727e-91	0.0676592	1.28641
CJJ81176_1066_thiG_thiazole_synthase	6792.48	7678.16	5906.79	0.769298	-0.378386	0.0116861	0.017617	0.143646	0.274138	2730.87	1845.65	3616.1	1.95925	0.970303	6.16521e-31	1.80076e-30	0.0780879	0.75181	5093.34	2778.21	7408.48	2.66664	1.41502	4.39448e-73	1.36902e-72	0.0833937	0.337447
CJJ81176_1067_thiF_thiamine_biosynthesis_protein_ThiF	5431.86	6756.37	4107.35	0.607923	-0.718039	3.23e-06	7.81e-06	0.631966	0.178098	1955.39	1396.3	2514.48	1.80082	0.848651	8.77066e-22	2.0514e-21	0.0978346	0.609376	4310.82	2101.45	6520.18	3.1027	1.63352	2.55699e-93	1.02167e-92	0.0283012	1.14323
CJJ81176_1068_thiS_thiamine_biosynthesis_protein_ThiS	801.115	984.178	618.053	0.627989	-0.671189	0.00183905	0.00315415	0.0759247	0.264566	295.513	212.494	378.532	1.78138	0.832995	1.74146e-11	3.04208e-11	0.0298	0.712947	634.709	319.832	949.587	2.96901	1.56998	8.33901e-44	1.86802e-43	0.0205623	0.131896
CJJ81176_1069_dapE_succinyl-diaminopimelate_desuccinylase	4256.63	4495.09	4018.18	0.893905	-0.161807	0.275367	0.321054	0.102257	0.188242	2121.11	1782.74	2459.49	1.37962	0.464268	1.24888e-07	1.88164e-07	0.228203	0.372927	3509.73	2683.19	4336.28	1.61609	0.692508	6.511e-17	9.82895e-17	0.17006	0.0954779
CJJ81176_1070_-_amino_acid_transporter_LysE	1297.85	1436.42	1159.27	0.807055	-0.309262	0.0978033	0.126709	0.0399614	0.170488	685.49	661.416	709.565	1.0728	0.101376	0.331048	0.351459	0.146107	0.275747	1190.67	995.67	1385.67	1.3917	0.476846	1.59497e-06	1.99233e-06	0.176634	0.0229095
CJJ81176_1071_-_NAD-dependent_deacetylase	3040.9	3241.91	2839.9	0.875995	-0.191005	0.246282	0.29014	0.0185586	0.0590745	1349.29	961.228	1737.35	1.80743	0.853941	7.22243e-20	1.58089e-19	0.0266699	0.139638	2287.31	1446.95	3127.67	2.16156	1.11207	6.07327e-36	1.21465e-35	0.0539884	0.036513
CJJ81176_1072_mutS_recombination_and_DNA_strand_exchange_inhibitor_protein	8133.46	9275.25	6991.68	0.753799	-0.407748	0.0120991	0.018194	0.0235147	0.194233	3712.97	3150.22	4275.71	1.35727	0.440713	6.9128e-08	1.05382e-07	0.396968	0.318049	6845.6	4742.61	8948.59	1.88685	0.91598	3.36344e-33	6.46954e-33	0.447306	0.0554503
CJJ81176_1073_-_hypothetical_protein	1483.36	1508.43	1458.3	0.966767	-0.0487598	0.86808	0.882744	0.5641	0.0659715	724.743	557.154	892.332	1.60159	0.679503	1.04736e-10	1.7648e-10	0.170392	0.145821	1147.16	838.508	1455.81	1.73619	0.795924	5.94795e-15	8.70315e-15	0.124437	0.880013
CJJ81176_1074_murC_UDP-N-acetylmuramate--L-alanine_ligase	9614.95	8243.43	10986.5	1.33275	0.41441	0.00337779	0.00555582	0.163879	0.167747	6564.18	6411.38	6716.98	1.04767	0.0671794	0.40379	0.424696	0.0511293	0.0925825	8802.44	9649.99	7954.88	0.824341	-0.278687	0.000461542	0.000541056	0.012597	0.255268
CJJ81176_1075_-_putative_integral_membrane_protein	5626.98	7976.33	3277.62	0.410919	-1.28308	1.96e-14	1e-13	3.10038	0.100106	1684.67	1365.05	2004.29	1.46829	0.55414	5.20867e-10	8.60026e-10	0.683149	0.348554	4872.99	2054.28	7691.69	3.74422	1.90467	8.5021e-132	5.23428e-131	0.264567	3.34851
CJJ81176_1076_-_carbon-nitrogen_family_hydrolase	11781.4	14389.6	9173.28	0.637493	-0.649519	4.1e-05	8.78e-05	0.211445	0.192694	4242.38	2869.83	5614.92	1.95653	0.968301	1.00723e-34	3.25192e-34	0.0134929	0.628291	9099.84	4319.79	13879.9	3.21309	1.68396	1.06002e-117	5.51335e-117	0.0262886	0.205942
CJJ81176_1077_-_exodeoxyribonuclease_VII,_small_subunit,_putative	4492.83	5107.72	3877.93	0.759229	-0.397393	0.00905375	0.0138451	0.366795	0.515044	1986.03	1597.22	2374.83	1.48685	0.57226	2.69605e-10	4.48845e-10	0.217877	1.09525	3665.14	2403.8	4926.48	2.04945	1.03524	7.81414e-36	1.55938e-35	0.114213	0.348724
CJJ81176_1078_guaB_inosine_5'-monophosphate_dehydrogenase	31381.5	33653.5	29109.6	0.86498	-0.209261	0.199002	0.239918	0.543182	0.399825	15303.1	12786.1	17820	1.3937	0.478921	2.712e-10	4.51086e-10	0.0828632	0.777115	25850.5	19244.4	32456.7	1.68655	0.754078	1.62447e-24	2.7923e-24	0.0118884	0.622311
CJJ81176_1079_gatA_aspartyl/glutamyl-tRNA_amidotransferase_subunit_A	19041.5	23531.6	14551.5	0.618381	-0.693432	1.53e-05	3.43e-05	0.616729	0.132587	7704.36	6502.98	8905.75	1.36949	0.453637	7.60313e-09	1.20583e-08	1.88202	0.38963	16243.2	9785.2	22701.2	2.31995	1.2141	1.41143e-63	3.95464e-63	0.870265	0.761756
CJJ81176_1080_ileS_isoleucyl-tRNA_synthetase	63129.3	66638.9	59619.6	0.894668	-0.160576	0.395657	0.44604	0.222963	0.0707429	50461	64449.2	36472.9	0.565917	-0.821337	4.03834e-19	8.6304e-19	1.66101	0.0536322	80650.3	96995.2	64305.3	0.662974	-0.592975	2.4307e-11	3.35333e-11	1.14955	0.148347
CJJ81176_1081_-_competence/damage-inducible_domain-containing_protein	7385.18	7194.05	7576.3	1.05313	0.0746886	0.65409	0.688797	0.0299012	0.274722	5763.23	6891.03	4635.44	0.672676	-0.572015	1.11152e-11	1.95871e-11	0.618855	0.209167	8656.29	10371.5	6941.05	0.669241	-0.579403	7.82546e-13	1.11091e-12	0.479522	0.039801
CJJ81176_1082_-_acetyltransferase	1315.23	1634.15	996.306	0.609677	-0.713882	0.000330225	0.000621236	0.0619593	0.0686205	667.348	724.994	609.701	0.840973	-0.249869	0.0180313	0.0213494	0.280546	0.128575	1333.83	1091.18	1576.47	1.44475	0.530815	1.58981e-07	2.02788e-07	0.203426	0.0472412
CJJ81176_1083_-_nitroreducatase_family_protein,_authentic_frameshift	16285.7	19805.5	12765.9	0.644563	-0.633606	8.11e-05	0.000167719	2.18055	0.206053	7135.02	6458.37	7811.66	1.20954	0.27446	0.000794454	0.00101726	0.734879	0.447664	14419.7	9721.11	19118.3	1.96668	0.975761	1.67831e-40	3.56961e-40	0.474668	2.83856
CJJ81176_1084_-_nitroreductase_family_protein	7530.05	9852.45	5207.66	0.528565	-0.919848	9.97e-09	3.12e-08	0.597751	0.348177	2568.94	1950.5	3187.38	1.63414	0.70853	4.94677e-16	9.66893e-16	1.25323	1.13177	6222.21	2936.48	9507.94	3.23787	1.69505	1.35886e-108	6.32272e-108	0.742088	1.06599
CJJ81176_1085_pgsA_CDP-diacylglycerol--glycerol-3-phosphate_3-phosphatidyltransferase	2916.53	3536.23	2296.83	0.649513	-0.622569	0.000353685	0.000661237	0.808935	0.239044	1130.7	857.97	1403.44	1.63576	0.709963	4.33397e-13	7.83582e-13	0.268584	0.383164	2351.28	1291.5	3411.05	2.64115	1.40117	5.44112e-56	1.40893e-55	0.208408	0.972128
CJJ81176_1086_-_membrane-associated_zinc_metalloprotease,_putative	5371.65	6723.5	4019.8	0.597873	-0.742089	3.66e-06	8.77e-06	0.665724	0.132977	1608.05	757.176	2458.92	3.24748	1.69932	2.48215e-81	2.15756e-80	0.00590931	0.515384	3812.12	1139.71	6484.53	5.68965	2.50834	4.4145e-205	5.58759e-204	0.00567294	0.849985
CJJ81176_1087_-_hypothetical_protein	2293.47	2877.59	1709.35	0.594021	-0.751415	3.38e-05	7.3e-05	1.5106	0.317962	600.345	155.076	1045.61	6.74258	2.7533	4.24217e-139	7.44645e-138	0.0461073	1.27858	1504.16	233.366	2774.96	11.891	3.5718	7.28382e-261	1.56949e-259	0.0159214	2.19965
CJJ81176_1088_rpsF_30S_ribosomal_protein_S6	38296.3	27544.3	49048.4	1.78071	0.832454	1.99e-07	5.6e-07	0.199356	0.0813121	24585.2	19162.3	30008.1	1.566	0.647083	4.28254e-17	8.61272e-17	0.219176	0.127663	27711.6	28845.2	26578	0.921402	-0.118097	0.109001	0.11619	0.577274	0.413573
CJJ81176_1089_ssb_single-stranded_DNA-binding_protein	44296.4	34414.3	54178.5	1.5743	0.654714	5.2e-05	0.000110035	0.275672	0.309738	24774.6	16398.1	33151.2	2.02165	1.01553	5.72971e-42	2.19013e-41	0.17466	0.461056	28944.7	24679.6	33209.9	1.34565	0.428298	2.35899e-08	3.08287e-08	0.154625	0.738381
CJJ81176_1090_rpsR_30S_ribosomal_protein_S18	14362.2	10725.6	17998.9	1.67813	0.746852	3.27e-07	8.94e-07	0.375576	0.909099	7822.1	4625.7	11018.5	2.38202	1.25218	1.34119e-65	8.56844e-65	0.103226	1.32473	8654.92	6961.85	10348	1.48638	0.571807	7.83181e-14	1.12683e-13	0.0650819	1.08073
CJJ81176_1091_lon_ATP-dependent_protease_La	25433.8	29943.9	20923.7	0.698762	-0.517127	0.00227885	0.00385357	0.12922	0.354069	14322.9	15839.9	12805.8	0.808449	-0.306771	9.59644e-05	0.000128236	0.535253	0.479244	26367.5	23843	28892.1	1.21176	0.277109	0.000440055	0.000516201	0.435642	0.149136
CJJ81176_1092_-_putative_lipoprotein	12550.7	12123.1	12978.3	1.07054	0.098345	0.501637	0.549681	0.284884	0.0453407	13467.1	18993.8	7940.4	0.418051	-1.25825	1.9696e-45	8.30077e-45	2.6381	0.0306089	20143.8	28588.8	11698.8	0.409209	-1.28909	1.25163e-50	3.04905e-50	2.62681	0.115246
CJJ81176_1093_-_flagellar_assembly_protein_FliW	29818.1	25894.2	33742.1	1.30308	0.381922	0.0212429	0.0309643	0.363884	0.367766	29438.3	38239.5	20637.1	0.53968	-0.889824	2.05559e-23	4.99531e-23	1.54307	0.129419	41280.3	57569.6	24991.1	0.434102	-1.20389	2.24171e-40	4.74006e-40	2.4943	0.18894
CJJ81176_1094_proC_pyrroline-5-carboxylate_reductase	10654.3	12051.2	9257.42	0.768176	-0.380492	0.0164733	0.0243732	1.06294	0.194399	5686.29	5708.98	5663.59	0.99205	-0.0115151	0.96459	0.969955	2.38018	0.282339	10108.9	8596.2	11621.5	1.35194	0.435031	5.36347e-09	7.07572e-09	2.33486	0.908986
CJJ81176_1095_ctsT_transformation_system_protein	322.219	424.545	219.893	0.51795	-0.949116	0.000292041	0.000554967	5.23447	0.00307656	94.1552	53.835	134.475	2.49792	1.32073	2.93244e-13	5.35001e-13	0.511334	0.00206188	244.986	81.0391	408.932	5.04611	2.33517	1.62222e-50	3.94123e-50	0.418239	6.76968
CJJ81176_1096_-_hypothetical_protein	91.1276	113.855	68.4	0.600763	-0.735131	0.015632	0.0232548	7.07057	0.350605	32.334	22.8331	41.8348	1.8322	0.87358	0.00129805	0.00163887	0.318956	0.571059	72	34.4037	109.596	3.1856	1.67156	3.99052e-13	5.68727e-13	0.338981	8.23423
CJJ81176_1097_-_hypothetical_protein	61.286	77.0225	45.5495	0.59138	-0.757844	0.0311313	0.0441312	4.99967	0.00668547	24.3808	20.9063	27.8552	1.33238	0.414008	0.18967	0.20658	0.133174	0.00718147	52.806	31.4571	74.1549	2.35733	1.23716	2.5076e-06	3.11301e-06	0.127587	5.29829
CJJ81176_1098_hemD_uroporphyrinogen-III_synthase	247.925	256.69	239.16	0.931708	-0.102051	0.810695	0.830468	0.662184	0.0410535	149.943	153.666	146.219	0.951533	-0.0716751	0.509508	0.530779	1.16997	0.0265802	239.453	231.434	247.473	1.0693	0.0966685	0.68164	0.688871	1.21715	0.601118
CJJ81176_1099_thiE_thiamine-phosphate_pyrophosphorylase	570.365	697.637	443.094	0.635136	-0.654863	0.00532325	0.00850025	0.154758	0.0617234	309.733	348.276	271.189	0.778661	-0.360933	0.00725192	0.00877609	0.119332	0.107199	598.557	524.197	672.918	1.28371	0.360322	0.00156085	0.00179147	0.0970405	0.108859
CJJ81176_1100_thiD_phosphomethylpyrimidine_kinase	1742.93	2111.99	1373.86	0.650506	-0.620366	0.000563078	0.00102719	0.0769444	0.276724	773.379	705.506	841.251	1.19241	0.253879	0.02042	0.024036	0.102909	0.56366	1549.82	1062.01	2037.63	1.91865	0.940094	7.91284e-23	1.32124e-22	0.107721	0.10519
CJJ81176_1101_-_endonuclease_III,_putative	667.388	830.397	504.378	0.607394	-0.719296	0.0024437	0.00411306	0.38413	0.0436619	275.015	241.533	308.498	1.27725	0.353037	0.00381911	0.00467182	0.256355	0.0882123	582.37	363.627	801.113	2.20312	1.13955	1.67287e-23	2.81927e-23	0.248841	0.444489
CJJ81176_1102_-_hypothetical_protein	766.756	781.944	751.569	0.961155	-0.0571595	0.96226	0.968157	0.298385	0.230022	384.966	310.665	459.268	1.47834	0.563974	1.58567e-06	2.2862e-06	0.0872483	0.243066	610.888	467.535	754.241	1.61323	0.689951	2.67483e-09	3.55205e-09	0.0529214	0.356167
CJJ81176_1103_mfd_transcription-repair_coupling_factor	1984.06	2329.35	1638.76	0.703527	-0.507322	0.00453509	0.00733905	1.00477	0.143573	1004.52	1006.98	1002.06	0.995111	-0.00707037	0.921433	0.927199	0.731514	0.181636	1881.06	1515.61	2246.51	1.48225	0.567785	3.90437e-10	5.27382e-10	0.569667	0.920978
CJJ81176_1104_-_hypothetical_protein	1192.11	904.606	1479.62	1.63565	0.709862	8.66e-05	0.000178067	1.08611	0.673096	918.985	933.648	904.322	0.968589	-0.0460431	0.621817	0.641326	0.32181	0.423924	1138.54	1405.03	872.043	0.620656	-0.688134	1.46138e-10	1.98283e-10	0.247942	1.02863
CJJ81176_1105_-_M24/M37_family_peptidase	9078.02	9192.56	8963.47	0.975079	-0.0364097	0.838893	0.857408	0.289067	1.15131	9478.35	13479.1	5477.62	0.406379	-1.2991	2.64637e-46	1.1338e-45	0.344268	0.409162	14579	20290.6	8867.34	0.437017	-1.19424	7.59254e-44	1.70291e-43	0.680735	0.074606
CJJ81176_1106_folC_folC_bifunctional_protein	8287.3	9021.67	7552.94	0.8372	-0.256356	0.124114	0.157519	0.0326143	1.69636	8800.45	12990.5	4610.45	0.354911	-1.49447	1.21443e-56	6.45792e-56	0.0594664	0.562318	14128.6	19552.7	8704.39	0.445175	-1.16756	5.93372e-42	1.29398e-41	0.0275337	0.0195912
CJJ81176_1107_-_hypothetical_protein	4222.34	5327.45	3117.23	0.585126	-0.77318	2.9e-06	7.06e-06	1.63546	0.0675658	1717.83	1529.96	1905.71	1.24559	0.316827	0.00102761	0.00130564	1.63059	0.0901326	3720.86	2303.76	5137.96	2.23024	1.1572	2.50387e-44	5.65792e-44	1.24171	1.68774
CJJ81176_1108_-_putative_lipoprotein	2143.37	2613.26	1673.48	0.640381	-0.642997	0.000231161	0.00044507	0.0984346	0.0384182	785.7	547.401	1024	1.87066	0.903546	4.87309e-19	1.03898e-18	0.517884	0.144425	1672.8	824.265	2521.34	3.0589	1.61301	3.37861e-67	9.91133e-67	0.436343	0.18155
CJJ81176_1109_leuS_leucyl-tRNA_synthetase	33489.4	43342.2	23636.7	0.545351	-0.874743	4.62e-07	1.24e-06	0.7756	0.118744	12499.5	10534.9	14464.1	1.37296	0.457295	2.10633e-09	3.4124e-09	0.262431	0.417291	28843.8	15855.7	41831.9	2.63829	1.3996	1.16184e-83	4.0597e-83	0.0685079	1.19874
CJJ81176_1110_secF_preprotein_translocase_subunit_SecF	17325.6	21863.6	12787.7	0.584886	-0.773773	2.11e-06	5.27e-06	0.0804766	0.107427	6676.45	5527.6	7825.31	1.41568	0.501494	2.86318e-11	4.94898e-11	0.597288	0.333635	14708	8320.18	21095.8	2.5355	1.34227	6.08768e-80	2.05957e-79	0.340528	0.192379
CJJ81176_1111_secD_preprotein_translocase_subunit_SecD	32047.9	42351.6	21744.2	0.513422	-0.961783	4.99e-08	1.48e-07	0.207515	0.204799	14533.1	15779.3	13286.9	0.842045	-0.24803	0.00245533	0.0030385	0.233664	0.270952	32300.6	23749.1	40852	1.72015	0.782535	7.91345e-26	1.37857e-25	0.0387118	0.118688
CJJ81176_1112_yajC_preprotein_translocase_subunit_YajC	8293.61	9004.28	7582.94	0.842149	-0.247853	0.136795	0.172162	0.187917	0.488317	7859.25	11085.5	4633.02	0.417936	-1.25865	2.42592e-42	9.4324e-42	0.395531	0.178727	12686.9	16686.2	8687.46	0.520636	-0.941653	9.37659e-29	1.69547e-28	0.470781	0.0761716
CJJ81176_1113_cutE_apolipoprotein_N-acyltransferase	1604.75	949.45	2260.05	2.38038	1.25119	2.64e-15	1.42e-14	1.22232	1.71609	840.692	300.759	1380.62	4.59046	2.19864	2.60328e-108	3.29142e-107	0.101448	1.96388	684.032	452.719	915.346	2.02189	1.0157	2.94339e-20	4.72718e-20	0.188269	3.33171
CJJ81176_1114_metK_S-adenosylmethionine_synthetase	76249.9	92088	60411.8	0.656023	-0.608182	0.00104419	0.00183445	1.65427	0.219853	27393.2	17820.9	36965.4	2.07427	1.05261	8.32058e-46	3.53967e-45	1.09134	0.759395	57852.4	26817.9	88886.8	3.31445	1.72877	6.99361e-118	3.65851e-117	0.419094	2.99281
CJJ81176_1115_-_serine/threonine_transporter_SstT	8369.33	7801.21	8937.45	1.14565	0.196166	0.175663	0.214501	0.112197	0.0751172	4969.49	4471.65	5467.34	1.22267	0.290033	0.000144275	0.000190958	0.980954	0.108431	7128.32	6730.62	7526.01	1.11818	0.161147	0.0250033	0.0275447	1.01933	0.13694
CJJ81176_1116_pyrB_aspartate_carbamoyltransferase_catalytic_subunit	6932.95	7576.92	6288.97	0.830017	-0.268787	0.09979	0.129098	0.523201	0.224061	2747.61	1649.63	3845.59	2.33119	1.22107	5.56827e-50	2.51686e-49	0.0876198	0.460075	4895.14	2482.74	7307.55	2.94335	1.55746	3.6785e-88	1.39e-87	0.0346356	0.71582
CJJ81176_1117_pepF_oligoendopeptidase_F	16789.5	20310.6	13268.5	0.653279	-0.614228	0.000281587	0.000536441	0.0495842	0.560288	5300.45	2486.51	8114.39	3.26336	1.70636	4.89349e-115	6.75376e-114	0.0892658	1.7917	11669.9	3742.94	19596.8	5.23568	2.38838	2.25863e-244	4.17155e-243	0.0647251	0.205398
CJJ81176_1118_-_hypothetical_protein	2995.51	3779.92	2211.09	0.584958	-0.773596	4.35e-06	1.03e-05	0.470937	0.679699	832.917	312.667	1353.17	4.32782	2.11364	3.67236e-100	4.31145e-99	0.109206	2.58377	2058.56	470.621	3646.5	7.74826	2.95387	4.43302e-220	6.41902e-219	0.0546674	0.739372
CJJ81176_1119_-_ATP-dependent_DNA_helicase_UvrD	4513.02	6448.69	2577.35	0.399671	-1.32312	8.02e-15	4.17e-14	2.56049	0.255244	962.628	348.921	1576.34	4.51774	2.1756	2.46738e-110	3.16385e-109	0.119265	1.54737	3371.96	525.351	6218.58	11.837	3.56523	0	0	0.0454845	3.40881
CJJ81176_1120_truB_tRNA_pseudouridine_synthase_B	2998.77	2656.51	3341.03	1.25768	0.330763	0.0239327	0.0344127	0.629858	0.346469	3557.33	5072.33	2042.33	0.402641	-1.31243	2.41202e-40	8.84572e-40	0.668847	0.0862859	5097.97	7633.93	2562	0.335607	-1.57516	5.56136e-65	1.59526e-64	0.460225	0.203401
CJJ81176_1121_csrA_carbon_storage_regulator	7095.98	6118.07	8073.88	1.31968	0.400186	0.00810466	0.0125317	0.00682848	1.1812	7973.2	11007.9	4938.5	0.448633	-1.15639	1.11234e-38	3.95112e-38	0.728816	0.416364	11235.7	16569.1	5902.31	0.356225	-1.48914	1.14266e-63	3.20653e-63	0.831104	0.00138502
CJJ81176_1122_ispE_4-diphosphocytidyl-2-C-methyl-D-erythritol_kinase	3963.03	3495.87	4430.2	1.26727	0.341721	0.0167615	0.0247719	0.486136	0.176638	3500.4	4291.96	2708.84	0.631143	-0.663961	1.75613e-13	3.22016e-13	0.65301	0.0750286	4915.75	6459.79	3371.71	0.521953	-0.938007	5.47169e-27	9.69057e-27	0.591321	0.261321
CJJ81176_1123_smpB_SsrA-binding_protein	3550.42	4726.42	2374.43	0.502373	-0.993168	1.57e-09	5.33e-09	0.0726067	0.0682008	2197.59	2942.96	1452.22	0.493455	-1.01901	1.04717e-23	2.56542e-23	0.0707761	0.0683533	4494.8	4430.01	4559.59	1.02925	0.0415938	0.650773	0.659888	0.128222	0.0300276
CJJ81176_1124_-_thioredoxin_domain-containing_protein	11259.8	13929.5	8590.09	0.616683	-0.697398	1.62e-05	3.63e-05	0.502957	0.314302	5123.56	4989.83	5257.29	1.0536	0.0753301	0.33689	0.357242	0.0676865	0.605389	10476.5	7510.47	13442.6	1.78984	0.839832	5.26574e-30	9.7255e-30	0.0323987	0.703105
CJJ81176_1125_-_hypothetical_protein	3987	4710.42	3263.58	0.692842	-0.529402	0.000953655	0.00168853	0.234938	0.334588	1762.66	1527.84	1997.48	1.30739	0.386687	2.44705e-05	3.36702e-05	0.226109	0.68865	3422.75	2300.1	4545.4	1.97617	0.982708	3.78437e-32	7.17248e-32	0.259495	0.424699
CJJ81176_1126_clpA_ATP-dependent_Clp_protease,_ATP-binding_subunit_ClpA	17099.2	21247.1	12951.4	0.60956	-0.714161	2e-05	4.43e-05	0.159377	0.540637	6011.76	4098.19	7925.32	1.93386	0.951484	1.3653e-36	4.64872e-36	0.269402	1.56302	13333.6	6169.6	20497.6	3.32236	1.73221	1.10687e-131	6.79133e-131	0.224047	0.23215
CJJ81176_1127_aat_leucyl/phenylalanyl-tRNA--protein_transferase	994.838	1042.62	947.052	0.908335	-0.138704	0.662163	0.696486	1.82895	0.182173	551.271	523.551	578.991	1.10589	0.14521	0.137474	0.15202	0.320471	0.189579	896.614	788.073	1005.15	1.27546	0.351017	0.000677441	0.000788533	0.317987	1.8716
CJJ81176_1128_-_methyl-accepting_chemotaxis_protein	39628.9	31981.8	47276.1	1.47822	0.563859	0.000652627	0.00117982	0.0642422	0.0520187	36224.4	43525.2	28923.6	0.664524	-0.589606	2.53212e-11	4.39354e-11	0.0490203	0.0437073	48187	65513.4	30860.6	0.471057	-1.08603	8.12414e-33	1.55441e-32	0.0801443	0.055853
CJJ81176_1129_-_MarC_family_integral_membrane_protein	2804.6	3278.24	2330.96	0.71104	-0.491998	0.00325248	0.00536927	0.274686	0.0106143	1606.74	1787.49	1426	0.797765	-0.325964	0.000827018	0.00105821	0.223901	0.0306592	2927.09	2690.86	3163.32	1.17558	0.233369	0.00977114	0.0108769	0.284925	0.329172
CJJ81176_1130_msrB_methionine_sulfoxide_reductase_B	7195.84	7138.03	7253.64	1.0162	0.0231788	0.905725	0.917409	0.504075	0.602438	5922.59	7409.52	4435.67	0.598645	-0.740227	5.68048e-18	1.16974e-17	2.29897	0.353459	9019.52	11150.2	6888.83	0.617822	-0.694738	1.20226e-17	1.84571e-17	1.77443	0.353827
CJJ81176_1131_-_hypothetical_protein	692.069	883.91	500.229	0.565927	-0.821312	0.000538021	0.000983467	0.335139	0.0708557	205.491	105.137	305.844	2.90902	1.54053	3.36804e-30	9.61993e-30	0.373827	0.183158	505.567	158.265	852.869	5.38887	2.42998	4.16376e-86	1.52559e-85	0.270708	0.541164
CJJ81176_1132_pssA_CDP-diacylglycerol--serine_O-phosphatidyltransferase	7859.04	6676.06	9042.01	1.35439	0.437647	0.00210355	0.00358397	0.326413	0.0077359	7146.46	8762.17	5530.75	0.631207	-0.663814	1.30121e-14	2.45572e-14	1.26438	0.0119094	9815.13	13191.6	6438.7	0.488092	-1.03477	1.70211e-33	3.29148e-33	1.99628	0.135676
CJJ81176_1133_-_phosphatidylserine_decarboxylase-related_protein	9767.57	9453.24	10081.9	1.0665	0.0928868	0.527737	0.572773	0.596324	0.49016	5932.89	5692.99	6172.8	1.08428	0.116739	0.147244	0.162228	0.0488121	0.621447	8843.23	8568.97	9117.5	1.06401	0.0895168	0.248772	0.259376	0.0531069	0.570246
CJJ81176_1134_ftsH_cell_division_protein_FtsH	43980	44777.4	43182.6	0.964384	-0.0523209	0.715792	0.744654	0.355899	0.947363	31223.7	35996.7	26450.7	0.734809	-0.444559	1.81661e-07	2.7144e-07	0.299869	0.775682	48680.6	54177.1	43184.2	0.797093	-0.327179	9.76378e-05	0.000116113	0.107427	0.194839
CJJ81176_1135_prmA_ribosomal_protein_L11_methyltransferase	15548.5	11348.3	19748.8	1.74025	0.799296	8.18e-08	2.38e-07	0.446868	0.395454	18860.7	25641.4	12080.1	0.471116	-1.08585	4.46566e-34	1.42146e-33	0.0011278	0.103136	24771.1	38595.8	10946.4	0.283616	-1.81799	5.69088e-84	2.01575e-83	0.107777	0.13172
CJJ81176_1136_cheY_chemotaxis_protein_CheY	30849.7	22598.7	39100.8	1.73022	0.790954	5.12e-07	1.36e-06	0.134703	0.0732419	43265.6	62618.9	23912.2	0.381869	-1.38885	5.96243e-45	2.49539e-44	0.6269	0.00930715	58025.4	94243.7	21807.1	0.23139	-2.1116	1.18063e-91	4.62543e-91	0.402103	0.0364479
CJJ81176_1137_pglG_general_glycosylation_pathway_protein	8004.95	11243.7	4766.19	0.423898	-1.23821	9.26e-14	4.5e-13	1.56446	0.0645826	2400.19	1885.75	2914.62	1.5456	0.628164	2.90536e-13	5.30596e-13	0.0201354	0.218623	6840.91	2838.32	10843.5	3.82039	1.93372	1.65415e-146	1.16498e-145	0.00196859	1.66918
CJJ81176_1138_pglF_general_glycosylation_pathway_protein	22920.7	34405.5	11435.8	0.332384	-1.58908	6.54e-20	4.59e-19	0.0355647	0.0328681	6677.85	6363.44	6992.25	1.09882	0.135949	0.105147	0.117713	0.433669	0.0942926	21386.4	9577.55	33195.3	3.46594	1.79325	2.59369e-141	1.73873e-140	0.0978431	0.0912296
CJJ81176_1139_pglE_general_glycosylation_pathway_protein	34276.8	41223.3	27330.2	0.662978	-0.592967	0.000616378	0.00111765	0.340299	0.0371276	16911.8	17113	16710.6	0.976485	-0.0343307	0.589796	0.610041	1.21974	0.0218616	32767.5	25753.8	39781.1	1.54467	0.627296	2.01698e-16	3.01962e-16	0.541445	0.436333
CJJ81176_1140_pglD_general_glycosylation_pathway_protein	954.592	1478.83	430.35	0.291006	-1.78088	2.39e-15	1.29e-14	0.387889	0.0969219	221.064	178.577	263.551	1.47584	0.561532	3.15849e-05	4.31637e-05	0.363933	0.562668	847.534	268.68	1426.39	5.30888	2.40841	3.069e-108	1.42069e-107	0.15654	0.342666
CJJ81176_1141_pglC_general_glycosylation_pathway_protein	2716.68	3811.05	1622.31	0.425687	-1.23214	1.46e-12	6.51e-12	1.05217	0.18852	813.49	633.479	993.501	1.56832	0.649224	6.62695e-10	1.08923e-09	0.332841	0.736191	2315.45	953.442	3677.46	3.85703	1.94749	1.0606e-105	4.78723e-105	0.154888	1.4338
CJJ81176_1142_pglA_general_glycosylation_pathway_protein	3437.64	4570.68	2304.59	0.504212	-0.987899	2.42e-09	8.03e-09	0.231974	0.123809	1333.73	1256.69	1410.78	1.12261	0.166862	0.0868896	0.0977576	0.0580472	0.354406	3150.32	1891.45	4409.19	2.33111	1.22102	6.60794e-48	1.55734e-47	0.0187081	0.202075
CJJ81176_1143_pglB_general_glycosylation_pathway_protein	11745.6	16382.1	7109.21	0.433962	-1.20436	3.39e-13	1.59e-12	0.100465	0.0718804	3940.64	3531.5	4349.78	1.23171	0.30066	0.000350159	0.000456773	0.090197	0.259199	10559.5	5315.7	15803.4	2.97297	1.5719	1.80146e-104	8.05097e-104	0.0548032	0.0635772
CJJ81176_1144_pglJ_general_glycosylation_pathway_protein	6072.82	7731.21	4414.44	0.57099	-0.808463	4.28e-07	1.15e-06	0.67886	0.00208478	3375.34	4050.81	2699.88	0.666505	-0.585313	9.41385e-11	1.59216e-10	0.201252	0.00215645	6777.43	6097.21	7457.65	1.22312	0.290571	0.000349087	0.000410557	0.149166	0.438402
CJJ81176_1145_pglI_general_glycosylation_pathway_protein	4402.82	6864.52	1941.13	0.282777	-1.82226	1.58e-25	1.33e-24	3.51231	0.0680291	877.38	566.548	1188.21	2.09728	1.06852	1.92176e-27	5.17816e-27	0.118207	0.571463	3736.14	852.797	6619.49	7.76209	2.95645	3.04986e-274	7.667e-273	0.035083	3.86009
CJJ81176_1146_pglH_general_glycosylation_pathway_protein	8265.19	11848.5	4681.93	0.395151	-1.33952	3.83e-16	2.18e-15	2.87378	0.135472	2121.77	1377	2866.53	2.08172	1.05778	1.39273e-34	4.46464e-34	0.0290589	0.828048	6748.86	2072.64	11425.1	5.51232	2.46266	9.15854e-234	1.48009e-232	0.0116775	3.51008
CJJ81176_1147_wlaB_ABC_transporter,_permease/ATP-binding_protein	13455.5	21072.5	5838.55	0.277069	-1.85168	3.89e-27	3.53e-26	2.44181	0.054981	3078.25	2582.73	3573.77	1.38372	0.468549	3.78012e-08	5.83643e-08	0.227933	0.421413	12103.5	3886.99	20320	5.2277	2.38618	1.77974e-245	3.35556e-244	0.0324263	2.35104
CJJ81176_1148_galE_UDP-glucose_4-epimerase	32953.7	40017.1	25890.4	0.646983	-0.6282	0.00017396	0.000340973	1.13143	0.0362483	17833.3	19825.3	15841.3	0.799045	-0.323651	5.39396e-05	7.28325e-05	0.176364	0.0857417	34216.3	29839.8	38592.8	1.29333	0.371093	1.66817e-06	2.08234e-06	0.0674199	0.825843
CJJ81176_1149_wlaX_polysaccharide_biosynthesis_protein	3684.39	5264.5	2104.27	0.399709	-1.32298	4.79e-15	2.56e-14	1.28007	0.0131247	1436.83	1586.28	1287.37	0.811562	-0.301227	0.00281767	0.00347974	0.00869711	0.0504964	3734.36	2387.64	5081.08	2.12808	1.08955	2.64337e-40	5.58284e-40	0.00554672	1.46655
CJJ81176_1150_waaC_lipopolysaccharide_heptosyltransferase_I	5301.21	6026.47	4575.95	0.759307	-0.397244	0.0220272	0.0320416	0.0161256	2.30816	3036.87	3282.75	2791	0.850201	-0.234125	0.0141571	0.0168506	0.462707	2.33175	5377.91	4942.01	5813.81	1.17641	0.234385	0.00313502	0.00356207	0.566833	0.000611003
CJJ81176_1151_waaM_lipid_A_biosynthesis_lauroyl_acyltransferase	3367.54	4750.74	1984.34	0.41769	-1.25949	2.63e-13	1.24e-12	0.0237011	0.128021	932.879	652.76	1213	1.85826	0.893953	6.64114e-20	1.45718e-19	0.111668	0.412912	2782.9	982.689	4583.1	4.66384	2.22152	4.92463e-147	3.48187e-146	0.0742152	0.00477915
CJJ81176_1152_-_lipooligosaccharide_biosynthesis_glycosyltransferase,_putative	3986.55	5654.52	2318.58	0.41004	-1.28616	5e-14	2.46e-13	0.719692	0.15634	934.653	452.481	1416.82	3.13123	1.64673	5.14241e-65	3.22829e-64	0.25577	0.626691	3067.39	680.921	5453.87	8.00954	3.00172	2.62584e-262	5.72624e-261	0.0752905	0.796546
CJJ81176_1153_-_galactosyltransferase	2132.14	2838.89	1425.38	0.502091	-0.993981	6.24e-08	1.83e-07	0.208304	0.187098	952.985	1035.11	870.855	0.841313	-0.249285	0.0169509	0.0201361	0.189701	0.239732	2148.36	1558.22	2738.5	1.75745	0.813481	4.28132e-19	6.7443e-19	0.180759	0.147707
CJJ81176_1154_-_beta-1,4-N-acetylgalactosaminyltransferase	1105.09	934.139	1276.05	1.36601	0.44997	0.0111457	0.0168585	0.298712	1.49009	584.885	390.907	778.864	1.99245	0.994544	2.04086e-20	4.56102e-20	0.552417	1.64156	744.494	588.16	900.827	1.5316	0.61504	4.64674e-08	6.03776e-08	0.521295	0.394738
CJJ81176_1155_-_beta-1,3-galactosyltransferase	102.921	75.441	130.401	1.72852	0.789538	0.00222036	0.0037617	0.391979	0.741344	67.4447	55.2936	79.5958	1.43951	0.525578	0.00164834	0.00205957	1.29956	0.623129	77.9789	83.2341	72.7237	0.873725	-0.194749	0.624431	0.633887	1.32505	0.481555
CJJ81176_1156_-_beta-1,3-galactosyltransferase	1020.88	537.582	1504.19	2.79806	1.48443	1.41e-15	7.78e-15	0.133446	0.485514	1045.83	1172.45	919.2	0.783998	-0.351077	0.000572759	0.00073915	0.416891	0.162178	1141.51	1764.58	518.433	0.2938	-1.76709	2.37378e-50	5.74404e-50	0.432311	0.09586
CJJ81176_1157_-_alpha-2,3-sialyltransferase	9086.41	6456	11716.8	1.81487	0.859869	1.58e-09	5.37e-09	0.095459	0.459958	10612.6	14063.8	7161.41	0.509209	-0.973669	2.02311e-29	5.67979e-29	0.771761	0.10295	13698.7	21170.2	6227.3	0.294154	-1.76535	1.6732e-83	5.83525e-83	1.25693	0.0230854
CJJ81176_1158_-_sialic_acid_synthase	14810.6	13093.2	16527.9	1.26232	0.336082	0.0275507	0.0393644	1.21953	0.32	8898.98	7684.81	10113.2	1.31599	0.396152	1.37009e-07	2.05913e-07	0.431264	0.400947	12096.8	11568.8	12624.9	1.09129	0.126032	0.082306	0.0886221	0.751393	1.55002
CJJ81176_1159_-_UDP-N-acetylglucosamine_2-epimerase	6471.09	6665.12	6277.06	0.941777	-0.0865434	0.556979	0.60054	0.500217	0.64029	2742.24	1641.23	3843.25	2.34168	1.22754	2.36301e-50	1.0816e-49	0.0161801	1.46237	4449.42	2470.36	6428.47	2.60223	1.37975	9.47734e-68	2.79837e-67	0.0173733	0.761046
CJJ81176_1160_-_beta-1,4-N-acetylgalactosaminyltransferase	5301.77	5947.31	4656.24	0.782915	-0.353072	0.018178	0.0267996	1.56144	1.2297	1959.1	1065.25	2852.94	2.67818	1.42125	1.43917e-60	8.36663e-60	0.210154	3.39926	3668.85	1603.06	5734.63	3.5773	1.83887	2.98597e-112	1.46466e-111	0.107822	2.38023
CJJ81176_1161_-_CMP-Neu5Ac_synthetase	3189.44	3145.97	3232.91	1.02763	0.0393266	0.759315	0.784061	1.73936	1.29333	1186.38	392.482	1980.27	5.04552	2.335	9.44248e-134	1.59551e-132	0.0470148	3.25987	1811.88	590.715	3033.04	5.13452	2.36023	5.85438e-140	3.86731e-139	0.0384392	3.30849
CJJ81176_1162_-_acetyltransferase	1625.01	1969.47	1280.55	0.650201	-0.621043	0.000873245	0.00156301	1.77053	0.746797	484.654	184.889	784.419	4.24265	2.08497	3.04924e-79	2.57618e-78	0.4469	2.61441	1088.58	278.386	1898.77	6.82065	2.76991	5.50414e-155	4.06632e-154	0.298664	2.43974
CJJ81176_1163_waaV_lipooligosaccharide_biosynthesis_glycosyltransferase	885.558	1307.91	463.207	0.354158	-1.49753	1.08e-10	4.14e-10	0.531273	0.205197	316.015	349.191	282.839	0.809985	-0.304033	0.0316673	0.0366546	0.259852	0.428301	893.775	525.612	1261.94	2.40089	1.26357	4.86543e-34	9.46928e-34	0.186435	0.549463
CJJ81176_1164_waaF_ADP-heptose--LPS_heptosyltransferase_II	3323.79	3441.05	3206.53	0.931844	-0.10184	0.55845	0.601407	0.231643	0.382924	1618.69	1278.18	1959.21	1.53282	0.616184	2.3394e-11	4.07088e-11	1.55649	0.429465	2622.34	1924.85	3319.84	1.72472	0.786366	2.7189e-19	4.30175e-19	1.64523	0.333953
CJJ81176_1165_-_LPS_glycosyltransferase_subfamily_protein	8235.13	11113.3	5356.93	0.482027	-1.05281	5.38e-11	2.09e-10	0.0603476	0.242683	2998.54	2717.06	3280.02	1.20719	0.271658	0.00115497	0.00146129	1.05876	0.752496	7405.73	4088.73	10722.7	2.62251	1.39095	5.61516e-78	1.8479e-77	0.44431	0.153945
CJJ81176_1166_gmhA-1_phosphoheptose_isomerase	7893.34	8232.33	7554.36	0.917646	-0.123991	0.346849	0.397973	0.191398	0.453743	4491.11	4356.69	4625.53	1.06171	0.0863852	0.262115	0.281249	0.71652	0.638648	7250.15	6557.03	7943.27	1.21141	0.27669	0.000249929	0.000294896	0.544219	0.272353
CJJ81176_1167_hldE_D,D-heptose_1-phosphate_adenosyltransferase/7-phosphate_kinase	11872.6	12876.1	10869	0.844125	-0.244472	0.0815717	0.107196	0.176596	0.694459	7001.59	7346.96	6656.21	0.905981	-0.142447	0.0741702	0.0837599	0.798831	0.863775	11740.6	11056.7	12424.5	1.1237	0.168261	0.0258164	0.0284232	0.434854	0.227569
CJJ81176_1168_waaD_ADP-L-glycero-D-mannoheptose-6-epimerase	13915.9	10373.5	17458.3	1.68297	0.751007	1.46e-06	3.7e-06	0.279342	1.1347	11602.7	12517.5	10687.9	0.853841	-0.227961	0.00312956	0.00385439	0.187439	0.719606	14425.4	18840	10010.9	0.531362	-0.912232	8.36607e-28	1.4963e-27	0.0947502	0.273131
CJJ81176_1169_-_hydrolase,_putative	7915.34	5473.91	10356.8	1.89202	0.919929	8.13e-10	2.84e-09	0.117924	4.86832	8466.34	10592.2	6340.48	0.598599	-0.740338	7.68571e-20	1.67823e-19	3.98932	1.90957	10612.7	15943	5282.34	0.331328	-1.59367	1.77852e-72	5.50277e-72	4.98633	0.077397
CJJ81176_1170_cyf_cytochrome_c553	100404	90652.5	110156	1.21515	0.281133	0.134868	0.169855	0.372044	0.301691	103122	138872	67372.4	0.48514	-1.04353	1.35431e-24	3.39611e-24	2.21273	0.103405	148204	208989	87418.7	0.418293	-1.25741	1.74235e-33	3.3657e-33	1.93662	0.121163
CJJ81176_1171_-_cytochrome_oxidase_maturation_protein,_cbb3-type,_putative	775.508	934.905	616.111	0.659008	-0.601631	0.0131454	0.0197509	0.406532	0.709617	468.273	560.515	376.031	0.670867	-0.575902	5.86027e-06	8.26472e-06	0.167127	0.637032	872.783	843.711	901.855	1.06891	0.0961466	0.34045	0.350719	0.164879	0.320977
CJJ81176_1172_-_heavy_metal_translocating_P-type_ATPase	4231.91	5005.78	3458.05	0.690811	-0.533637	0.000703618	0.00126693	0.895734	0.194814	2375.24	2636.53	2113.94	0.801789	-0.318706	0.000748392	0.000961004	0.0653681	0.191921	4399.93	3968.5	4831.35	1.21742	0.283832	0.000529492	0.000619108	0.0651015	0.979731
CJJ81176_1173_rho_transcription_termination_factor_Rho	18040.6	12801.3	23279.9	1.81855	0.86279	3.79e-09	1.23e-08	0.0211869	0.435847	11836.4	9441.37	14231.5	1.50735	0.592018	1.07802e-15	2.09577e-15	0.152674	0.281448	13281.3	14212.2	12350.3	0.868988	-0.202591	0.0113884	0.0126537	0.433339	0.0431537
CJJ81176_1174_dnaX_DNA_polymerase_III_subunits_gamma_and_tau	7694.55	6584.03	8805.06	1.33734	0.419361	0.00215695	0.00366113	0.0075993	0.487222	4009.92	2638.16	5381.67	2.03993	1.02852	1.00969e-39	3.6657e-39	0.507621	0.518803	5161.77	3971.81	6351.73	1.5992	0.677353	5.8084e-18	8.98564e-18	0.774951	0.000402632
CJJ81176_1176_-_copper-translocating_P-type_ATPase	5849.61	7222.61	4476.62	0.619807	-0.690109	9.77e-06	2.23e-05	0.0346668	0.0172617	4084.17	5430.3	2738.04	0.504214	-0.987891	1.5947e-25	4.06088e-25	0.287295	0.0157544	7570.55	8173.49	6967.61	0.852464	-0.230289	0.00551591	0.00620497	0.212425	0.00357681
CJJ81176_1177_-_hypothetical_protein	1236.31	1036.7	1435.93	1.3851	0.469993	0.00885461	0.0135521	0.106644	0.204783	1333.09	1788.57	877.614	0.49068	-1.02715	2.39475e-20	5.34533e-20	0.353778	0.0549454	1846.43	2692.5	1000.36	0.371535	-1.42843	1.76552e-40	3.7463e-40	0.527784	0.0782913
CJJ81176_1178_-_cation_efflux_family_protein	4095.4	3662.48	4528.32	1.23641	0.306155	0.0381436	0.053401	0.0290611	0.248685	4828.61	6888.53	2768.7	0.401929	-1.31499	3.62172e-42	1.39618e-41	0.53962	0.0648394	6950.71	10367.7	3533.72	0.34084	-1.55284	1.41658e-64	4.03146e-64	0.364317	0.0195602
CJJ81176_1179_-_hypothetical_protein	5111.7	5244.13	4979.27	0.949493	-0.0747707	0.683258	0.715774	1.73684	0.16591	4251.09	5458.65	3043.54	0.557562	-0.842796	1.10726e-19	2.40327e-19	1.36995	0.0602446	6635.42	8214.64	5056.19	0.61551	-0.700146	2.49693e-16	3.732e-16	0.922827	0.837965
CJJ81176_1180_-_hypothetical_protein	1552.19	1645.44	1458.94	0.88666	-0.173547	0.427727	0.477131	0.0816781	0.21203	641.496	391.328	891.665	2.27857	1.18813	3.28379e-30	9.39415e-30	0.0861059	0.304476	1088.06	588.925	1587.19	2.69507	1.43032	9.56339e-46	2.21636e-45	0.0467267	0.0668095
CJJ81176_1181_-_hypothetical_protein	4004.93	3249.25	4760.61	1.46514	0.551039	8.93e-05	0.000182969	0.0213835	1.75598	2795.77	2684.91	2906.63	1.08258	0.114473	0.197796	0.214784	0.812168	1.17871	3588.52	4042.31	3134.72	0.775478	-0.366842	2.62818e-05	3.17981e-05	1.21124	0.0269085
CJJ81176_1182_ldh_L-lactate_dehydrogenase	8514.2	7617.23	9411.17	1.23551	0.305108	0.0399646	0.0557344	1.48922	0.0226801	6929.35	8102.67	5756.04	0.710388	-0.493321	5.10031e-09	8.16773e-09	0.990017	0.0156193	9775.69	12198.5	7352.85	0.602765	-0.730332	2.15472e-18	3.35633e-18	1.55413	1.08918
CJJ81176_1183_-_DedA_family_protein	2562.18	3618.87	1505.49	0.41601	-1.26531	2.56e-12	1.11e-11	1.94409	0.248699	1399.76	1880.01	919.517	0.489103	-1.03179	2.79628e-21	6.43216e-21	1.54672	0.244634	3159.2	2828.83	3489.57	1.23357	0.302843	0.000675409	0.000786673	0.840983	1.15693
CJJ81176_1184_-_hypothetical_protein	4376.63	2121.53	6631.72	3.12591	1.64427	5.77e-34	6.48e-33	0.781368	3.29561	2999.36	1949.74	4048.98	2.07668	1.05428	8.80164e-39	3.13255e-38	0.167722	2.34065	2491.88	2935.12	2048.63	0.697971	-0.518762	5.60392e-08	7.27104e-08	0.440478	2.09248
CJJ81176_1185_-_hypothetical_protein	42531.4	18558.7	66504.1	3.58344	1.84135	3.71e-32	3.9e-31	0.751359	9.36801	25552.4	10534.8	40570	3.85103	1.94525	1.20543e-163	2.50507e-162	0.862836	8.50103	16892	15857.4	17926.6	1.13049	0.176945	0.00674822	0.00756302	4.4504	5.72894
CJJ81176_1186_ppiB_peptidyl-prolyl_cis-trans_isomerase_B	11916.2	8103.8	15728.6	1.9409	0.956723	4.51e-11	1.77e-10	0.567615	0.126493	7070.94	4520.66	9621.21	2.12827	1.08968	1.92291e-50	8.84636e-50	1.1408	0.168318	7314.17	6805.64	7822.69	1.14944	0.200933	0.00498538	0.00562915	2.10438	1.76905
CJJ81176_1187_-_hypothetical_protein	12767.8	9816.81	15718.7	1.60121	0.67916	3.23e-06	7.81e-06	0.515528	0.141535	7218.46	4825.06	9611.86	1.99207	0.994267	2.06149e-41	7.68488e-41	0.37355	0.120518	8368.61	7261.8	9475.42	1.30483	0.383861	3.74767e-07	4.74024e-07	0.404396	1.42247
CJJ81176_1188_-_SMR_family_multidrug_efflux_pump	1044.35	1212.31	876.394	0.722913	-0.468107	0.0470023	0.0647492	1.33915	1.34071	1297.4	2060.22	534.591	0.259483	-1.94629	4.19318e-54	2.11767e-53	0.721577	0.371849	2134.75	3100.66	1168.84	0.376963	-1.4075	1.68087e-41	3.63485e-41	0.54467	0.455186
CJJ81176_1189_-_SMR_family_multidrug_efflux_pump	567.102	582.368	551.836	0.947572	-0.0776918	0.915342	0.925592	1.40395	0.884956	515.412	693.989	336.834	0.485358	-1.04288	2.67803e-15	5.15641e-15	1.44275	0.404106	802.886	1044.47	561.299	0.5374	-0.895932	3.44563e-13	4.91457e-13	1.35492	0.762565
CJJ81176_1190_argS_arginyl-tRNA_synthetase	39754.4	44694.3	34814.5	0.778947	-0.360402	0.0338409	0.0477473	0.0091301	0.155414	43685.3	66062.6	21308.1	0.322544	-1.63243	7.9558e-58	4.30661e-57	0.505828	0.0610541	71276.6	99434.3	43119	0.433643	-1.20542	1.03173e-36	2.08886e-36	0.367782	0.00296368
CJJ81176_1191_-_twin_arginine-targeting_protein_translocase	17640.4	16319.7	18961	1.16185	0.216426	0.190784	0.230626	0.221085	0.298818	28774.4	45943	11605.8	0.252613	-1.985	1.86254e-82	1.65885e-81	0.747075	0.0507604	42449	69150.4	15747.7	0.227732	-2.13459	3.15266e-99	1.32705e-98	0.649861	0.0343067
CJJ81176_1192_gmk_guanylate_kinase	26736	29504.5	23967.5	0.812333	-0.299856	0.0532362	0.0725073	1.14081	0.312883	39742.9	64816.9	14669	0.226315	-2.1436	8.55397e-86	8.09716e-85	6.15587	0.0556651	63005.7	97530.5	28480.8	0.292019	-1.77586	1.08985e-68	3.26593e-68	4.18606	0.174484
CJJ81176_1193_-_hypothetical_protein	48474.3	43361.8	53586.7	1.23581	0.305452	0.0517848	0.0707974	1.03304	0.433979	46601	60447.9	32754.1	0.541857	-0.884015	9.96741e-21	2.24702e-20	0.366326	0.127556	66421.7	90981.8	41861.5	0.460109	-1.11995	4.03425e-32	7.63808e-32	0.310546	0.515612
CJJ81176_1194_fliR_flagellar_biosynthesis_protein_FliR	816.489	522.159	1110.82	2.12736	1.08906	1.49e-08	4.6e-08	1.28923	1.44485	630.851	583.364	678.338	1.1628	0.217607	0.0481471	0.0551648	0.387354	0.880318	690.611	877.831	503.391	0.573448	-0.802264	1.55337e-11	2.14954e-11	0.339492	1.51172
CJJ81176_1195_-_ABC_transporter,_ATP-binding_protein	1923.32	1711.41	2135.22	1.24764	0.319198	0.0467117	0.0644472	0.684789	0.162242	1145.03	983.215	1306.85	1.32916	0.410519	7.92628e-05	0.00010639	0.818832	0.244638	1565.21	1479.74	1650.67	1.11552	0.157711	0.179778	0.189515	0.821282	0.804025
CJJ81176_1196_tsf_elongation_factor_Ts	78404	51341.2	105467	2.05423	1.0386	4.05e-09	1.31e-08	0.245217	0.853549	56046.3	47518.2	64574.3	1.35894	0.442481	2.49572e-07	3.71686e-07	0.299522	0.741321	60537.9	71527	49548.9	0.69273	-0.529634	5.67213e-10	7.62745e-10	0.733547	0.448578
CJJ81176_1197_rpsB_30S_ribosomal_protein_S2	68231.4	43420.9	93042	2.14279	1.09949	2.67e-10	9.86e-10	0.281089	0.780017	60390.3	63825.4	56955.1	0.892358	-0.164306	0.0391612	0.0450118	0.890263	0.430112	68983.3	96063.4	41903.3	0.436204	-1.19692	3.12149e-37	6.39128e-37	1.47152	0.274246
CJJ81176_1198_-_cyclopropane-fatty-acyl-phospholipid_synthase,_putative	29146.6	4509.04	53784.2	11.9281	3.57629	3.78e-110	2.2e-108	0.0104124	11.1481	26914.9	20889.2	32940.6	1.57692	0.657111	5.90215e-17	1.18174e-16	0.467214	4.72107	17899.4	31447.2	4351.72	0.138382	-2.85327	2.94011e-167	2.54622e-166	2.99071	0.0340208
CJJ81176_1199_petC_ubiquinol--cytochrome_c_reductase,_cytochrome_c1_subunit	119700	151041	88360.3	0.58501	-0.773466	6e-05	0.000125822	0.728301	0.128303	34040.4	14023.5	54057.3	3.85477	1.94665	1.31043e-152	2.57527e-151	0.0183669	0.697365	83420.9	21106.7	145735	6.90468	2.78757	1.26326e-280	3.41268e-279	0.00102273	1.53173
CJJ81176_1200_petB_ubiquinol--cytochrome_c_reductase,_cytochrome_b_subunit	105917	118489	93345.4	0.787797	-0.344104	0.0778677	0.102874	1.05495	0.214549	36711.2	16342.7	57079.7	3.49267	1.80433	1.09683e-129	1.73953e-128	0.0440142	0.630437	69447.2	24597.5	114297	4.64668	2.2162	2.17397e-186	2.3011e-185	0.0161137	2.34989
CJJ81176_1201_petA_ubiquinol--cytochrome_c_reductase,_iron-sulfur_subunit	67820.8	71862	63779.7	0.887531	-0.17213	0.390257	0.440779	0.904056	0.294681	27925.2	16872.5	38977.9	2.31014	1.20798	1.59567e-59	8.90426e-59	0.084917	0.474428	47353.2	25398.9	69307.6	2.72876	1.44825	1.22587e-84	4.41118e-84	0.121565	1.68085
CJJ81176_1202_arsB_arsenical_pump_membrane_protein	632.709	850.412	415.006	0.488006	-1.03503	2.89e-05	6.3e-05	1.9786	0.241835	201.171	148.628	253.714	1.70704	0.771496	2.92622e-08	4.53351e-08	0.228312	0.649181	521.867	223.663	820.072	3.66656	1.87443	6.91955e-54	1.74921e-53	0.151053	2.33278
CJJ81176_1203_gidA_tRNA_uridine_5-carboxymethylaminomethyl_modification_enzyme_GidA	10713.4	11043.1	10383.7	0.940284	-0.0888313	0.633124	0.672205	0.292821	0.0386546	6407.41	6465.57	6349.24	0.982008	-0.0261934	0.736782	0.753025	0.185365	0.0120158	10193.9	9731.1	10656.8	1.09512	0.131094	0.0985718	0.10526	0.0611923	0.39802
CJJ81176_1204_-_cetB_methyl-accepting_chemotaxis_protein	8708.02	9481.76	7934.29	0.836795	-0.257053	0.0722559	0.0960929	1.18095	4.96965	14742.8	24615.2	4870.45	0.197863	-2.33742	5.70687e-111	7.37002e-110	0.229775	0.765891	23097.9	37051.2	9144.7	0.246813	-2.01851	1.22577e-99	5.19588e-99	0.33029	0.105646
CJJ81176_1205_-_methyl-accepting_chemotaxis_protein	39728.2	33010	46446.3	1.40704	0.492661	0.0032212	0.00532249	0.872881	1.29805	69296.3	110143	28449.7	0.258298	-1.95289	4.06101e-68	2.79175e-67	0.113673	0.162855	98806.8	165783	31830.1	0.191998	-2.38084	3.4222e-96	1.4014e-95	0.0991565	0.0929361
CJJ81176_1206_-_methyl-accepting_chemotaxis_protein	4907.26	5616	4198.53	0.747601	-0.419659	0.0154345	0.022999	2.37611	0.304373	2049.96	1533.74	2566.19	1.67316	0.742572	4.39544e-17	8.82994e-17	0.101887	0.511513	3862.76	2308.59	5416.94	2.34643	1.23047	6.99723e-51	1.71612e-50	0.0846038	3.2388
CJJ81176_1207_dctA_C4-dicarboxylate_transport_protein	52364.3	38374.4	66354.1	1.72912	0.790039	7.14e-06	1.66e-05	0.251503	1.03606	60719.8	80807.6	40632	0.502824	-0.991873	4.76762e-25	1.20054e-24	0.333814	0.316238	79333.2	121632	37034.6	0.304481	-1.71557	1.01624e-62	2.80822e-62	0.504059	0.105137
CJJ81176_1208_-_hypothetical_protein	2947.7	3806.36	2089.03	0.548827	-0.865577	2.9e-07	8.01e-07	0.744368	0.0645237	1663.55	2049.99	1277.1	0.622978	-0.682746	1.95105e-11	3.40492e-11	0.175954	0.0494367	3379.3	3085.36	3673.23	1.19053	0.25161	0.00402531	0.00455363	0.0740757	0.687345
CJJ81176_1209_-_phosphate_transporter_family_protein	27974.9	20858.2	35091.6	1.68239	0.750512	3.35e-06	8.07e-06	0.121877	0.447546	35451.2	49429.5	21472.9	0.434415	-1.20286	3.62715e-36	1.20549e-35	1.18096	0.111447	47260.3	74402.7	20117.9	0.270392	-1.88687	8.04868e-79	2.68784e-78	1.65766	0.0236003
CJJ81176_1210_-_dihydroorotase	7746.06	8533.21	6958.91	0.815509	-0.294227	0.0539846	0.0732503	0.00727599	0.127842	4154.34	4049.89	4258.78	1.05158	0.0725591	0.41992	0.43987	1.84662	0.231291	7163.28	6093.81	8232.75	1.351	0.434031	3.16135e-08	4.12549e-08	1.19821	0.0308668
CJJ81176_1211_gpsA_NAD(P)H-dependent_glycerol-3-phosphate_dehydrogenase	5929.09	6115.12	5743.06	0.939157	-0.0905616	0.512695	0.56015	0.225557	0.360653	4156.75	4797.32	3516.19	0.732949	-0.448215	5.08652e-07	7.47677e-07	1.53337	0.359487	6560.11	7219.29	5900.93	0.817384	-0.290913	0.000562045	0.000656324	1.09242	0.240548
CJJ81176_1212_gatB_aspartyl/glutamyl-tRNA_amidotransferase_subunit_B	32883.1	22860.9	42905.2	1.87679	0.908269	2.24e-08	6.83e-08	0.135056	0.333346	42509.7	58767	26252.5	0.446722	-1.16255	6.84357e-34	2.17073e-33	0.32899	0.0833878	55255.1	88448.2	22061.9	0.249433	-2.00327	6.0443e-85	2.17932e-84	0.146478	0.0484608
CJJ81176_1213_luxS_S-ribosylhomocysteinase	41333.7	36285.6	46381.9	1.27825	0.354165	0.0350795	0.0493792	0.0430342	0.0623932	34133.3	39889.2	28377.5	0.711408	-0.491251	8.89412e-09	1.40319e-08	0.506138	0.0587302	47523.4	60034.8	35012	0.583196	-0.777947	3.26354e-19	5.15385e-19	0.348236	0.0483149
CJJ81176_1214_-_2OG-Fe(II)_oxygenase_family_oxidoreductase	14208.4	1376.02	27040.7	19.6514	4.29656	4.21e-178	9.5e-176	0.00154624	8.45457	41378.6	66200.1	16557.1	0.250107	-1.99938	2.56479e-78	2.12712e-77	0.0140409	0.345222	50487	99646.3	1327.78	0.013325	-6.22972	0	0	0.251153	0.000111993
CJJ81176_1215_-_NLPA_family_lipoprotein	4733.58	854.963	8612.19	10.0732	3.33245	4.08e-128	3.35e-126	0.0315088	1.09079	13016.3	20762.5	5270.24	0.253835	-1.97804	5.39934e-88	5.22032e-87	1.15349	0.0824185	16036	31247.3	824.708	0.026393	-5.2437	0	0	0.807806	0.00188863
CJJ81176_1216_metE_5-methyltetrahydropteroyltriglutamate--homocysteine_S-methyltransferase	11844.9	2883.02	20806.7	7.21697	2.85139	1.57e-86	5.92e-85	0.0857038	1.89995	23448.9	34161.9	12735.9	0.372811	-1.42348	2.3367e-51	1.10307e-50	0.559313	0.205663	27098.9	51415.3	2782.46	0.0541174	-4.20776	2.48812e-260	5.29823e-259	0.389887	0.0129062
CJJ81176_1217_metF_5,10-methylenetetrahydrofolate_reductase	2229.69	839.812	3619.57	4.30998	2.10768	1.48e-42	1.91e-41	0.354252	0.68443	3869.26	5524.87	2213.65	0.40067	-1.31951	1.08464e-41	4.07699e-41	0.463095	0.109463	4563.31	8315.95	810.672	0.097484	-3.35869	3.53153e-206	4.50146e-205	0.579466	0.107096
CJJ81176_1218_-_hypothetical_protein	148.499	96.2736	200.724	2.08493	1.06	2.95e-05	6.42e-05	0.493227	0.0300332	149.764	176.727	122.801	0.694864	-0.525197	0.00133835	0.00168858	0.136742	0.02672	179.391	265.986	92.796	0.348875	-1.51922	1.12084e-17	1.72217e-17	0.129159	0.334373
CJJ81176_1219_atpB_F0F1_ATP_synthase_subunit_A	13156.9	7285.77	19028.1	2.61168	1.38498	3.27e-22	2.47e-21	0.0709237	0.631228	16093.9	20556.8	11630.9	0.565793	-0.821653	1.23499e-20	2.78064e-20	2.01849	0.118453	18984	30940.5	7027.44	0.227127	-2.13843	1.54706e-107	7.12512e-107	2.87346	0.0197954
CJJ81176_1220_radA_DNA_repair_protein_RadA	4883.87	6363.41	3404.32	0.534983	-0.902435	1.78e-08	5.48e-08	1.47739	0.180041	3010.75	3937.38	2084.12	0.529316	-0.9178	8.01958e-21	1.81243e-20	2.73988	0.224519	6030.75	5924.91	6136.59	1.03573	0.0506421	0.454148	0.463887	1.66244	0.764718
CJJ81176_1221_ftsY_signal_recognition_particle-docking_protein_FtsY	13241.8	14622.6	11861	0.811143	-0.301972	0.0471753	0.064938	0.0492003	0.18297	15235	23210.7	7259.32	0.312758	-1.67688	2.18471e-68	1.52508e-67	0.395135	0.0709265	24521.5	34934.1	14108.9	0.403872	-1.30803	2.59678e-49	6.196e-49	0.132175	0.0226677
CJJ81176_1222_-_putative_lipoprotein	16515.5	13476.6	19554.4	1.45099	0.537042	0.000877606	0.00156771	0.0342337	1.51386	24300	36630.6	11969.4	0.326758	-1.6137	1.17954e-62	7.06163e-62	1.13775	0.260698	34066.1	55128.8	13003.3	0.235872	-2.08393	2.82548e-99	1.19489e-98	0.743147	0.0113225
CJJ81176_1223_-_phosphodiesterase	21464.6	14677.2	28252	1.92489	0.944777	5.9e-10	2.1e-09	0.0279201	0.314091	15457.6	13625.1	17290	1.26898	0.343664	1.04532e-05	1.46507e-05	0.298122	0.313957	17335.8	20510.2	14161.4	0.690458	-0.534374	1.84091e-11	2.5455e-11	0.739416	0.0641324
CJJ81176_1224_-_DedA_family_protein	2147.91	1798.65	2497.16	1.38835	0.473369	0.00241515	0.0040688	0.188572	0.351933	1223.37	918.314	1528.42	1.66438	0.734984	2.55467e-14	4.79631e-14	0.172137	0.494119	1558.89	1382.42	1735.35	1.2553	0.32803	0.00103602	0.00119744	0.262516	0.301845
CJJ81176_1225_yihY_YihY_family_protein	1287.05	1793.85	780.251	0.434958	-1.20105	1.45e-08	4.49e-08	4.75009	0.216014	490.202	503.853	476.552	0.945816	-0.0803692	0.515337	0.536401	0.0198273	0.391184	1243.76	758.452	1729.08	2.27974	1.18887	1.85531e-33	3.58008e-33	0.0337199	4.47548
CJJ81176_1226_glcD_glycolate_oxidase,_subunit_GlcD	9853.36	11824.6	7882.16	0.666593	-0.585123	0.000163505	0.000321308	0.0920491	0.0678583	6482.61	8141.87	4823.35	0.592413	-0.755324	4.75312e-18	9.83254e-18	0.648948	0.0938422	11830	12253.5	11406.5	0.930876	-0.103339	0.193671	0.203805	0.277616	0.0244084
CJJ81176_1227_-_hypothetical_protein	18848	15495.3	22200.7	1.43274	0.518774	0.00109175	0.00191427	0.313955	0.370134	21058.6	28531.8	13585.5	0.476153	-1.0705	4.54097e-33	1.40583e-32	0.0142265	0.129004	28950.3	42946.1	14954.5	0.348215	-1.52195	3.72885e-62	1.02572e-61	0.0891739	0.131897
CJJ81176_1228_-_M24/M37_family_peptidase	10360.1	9658.93	11061.3	1.14519	0.195588	0.130615	0.164958	0.152271	0.523619	5350.9	3942.81	6758.99	1.71426	0.777584	6.88404e-24	1.69108e-23	0.218211	0.521811	7626.86	5933.89	9319.83	1.57061	0.651325	2.25389e-17	3.44265e-17	0.118091	0.357067
CJJ81176_1229_-_hypothetical_protein	756.289	874.313	638.265	0.730018	-0.453996	0.0370416	0.0519792	0.114076	0.0486764	495.85	601.169	390.53	0.649617	-0.622338	1.68931e-07	2.52836e-07	0.138117	0.0616133	874.124	904.936	843.312	0.931902	-0.10175	0.308521	0.318553	0.15627	0.0606095
CJJ81176_1230_-_hypothetical_protein	2391.8	2557.1	2226.49	0.87071	-0.199737	0.22621	0.269127	0.265663	0.188312	1592.79	1822.68	1362.91	0.74775	-0.419373	1.67837e-05	2.33602e-05	0.165893	0.219696	2605.07	2743.66	2466.49	0.898979	-0.15364	0.0762452	0.0822977	0.212475	0.17214
CJJ81176_1231_ribE_riboflavin_synthase_subunit_alpha	2920.77	3535.44	2306.09	0.652278	-0.616442	8.84e-05	0.000181403	0.200499	0.646963	2256.9	3101.13	1412.67	0.455533	-1.13437	2.79143e-29	7.81254e-29	0.761488	0.485311	4039.41	4667.27	3411.55	0.730952	-0.452152	1.051e-07	1.35107e-07	0.516704	0.169594
CJJ81176_1232_-_hypothetical_protein	20876.1	23787.8	17964.3	0.755191	-0.405087	0.00601394	0.00953571	0.212384	1.02877	22923.9	34844.4	11003.4	0.315785	-1.66298	2.92481e-66	1.91597e-65	1.46334	0.326346	37697.2	52440	22954.3	0.437726	-1.1919	1.19847e-40	2.55505e-40	0.764541	0.0703659
CJJ81176_1233_groES_co-chaperonin_GroES	178670	44342.7	312997	7.0586	2.81938	3.48e-52	6.05e-51	0.416545	0.7937	386522	581543	191501	0.329297	-1.60254	3.15691e-36	1.05502e-35	1.05785	0.075667	459198	875538	42856.8	0.0489491	-4.35257	2.88658e-161	2.31182e-160	2.34773	0.0596628
CJJ81176_1234_groEL_chaperonin_GroEL	693721	244325	1.14312e+06	4.67868	2.2261	2.42e-33	2.66e-32	0.620443	1.36485	1.43393e+06	2.16813e+06	699731	0.322734	-1.63158	1.50193e-30	4.33785e-30	0.195955	0.181204	1.74998e+06	3.26389e+06	236070	0.0723276	-3.78931	1.49338e-138	9.82916e-138	0.497833	0.13356
CJJ81176_1235_-_sensor_histidine_kinase	3581.87	4507.54	2656.21	0.589281	-0.762972	2.01e-06	5.03e-06	0.173292	0.0720762	1186.22	746.964	1625.48	2.17611	1.12175	1.46699e-32	4.45768e-32	0.0359099	0.288279	2736.13	1124.28	4347.98	3.86735	1.95134	2.60416e-114	1.32032e-113	0.0158736	0.138328
CJJ81176_1236_-_DNA-binding_response_regulator	6482.06	6834.19	6129.94	0.896951	-0.156899	0.227275	0.270038	0.0180306	0.844727	3268.16	2783.7	3752.63	1.34807	0.430899	4.19928e-07	6.19779e-07	0.0414538	1.33733	5391.39	4189.78	6592.99	1.57359	0.654059	1.63931e-16	2.45626e-16	0.0043395	0.00346669
CJJ81176_1237_-_hemerythrin_family_non-heme_iron_protein	33734.2	22729.5	44739	1.96832	0.976968	4.31e-10	1.56e-09	0.56629	1.75544	26462.5	25600.6	27324.5	1.06734	0.0940169	0.235286	0.253062	0.711572	0.800905	30240.5	38540.9	21940	0.569264	-0.81283	8.75328e-22	1.4364e-21	1.81904	0.711888
CJJ81176_1238_-_hypothetical_protein	12266.5	8069.17	16463.8	2.04033	1.0288	2.25e-12	9.83e-12	0.307604	0.792818	12514.3	14966.9	10061.7	0.672262	-0.572904	3.45954e-12	6.13823e-12	4.41845	0.230549	15161.3	22536.1	7786.51	0.345513	-1.53319	3.81475e-66	1.11008e-65	7.52035	0.188089
CJJ81176_1240_-_sensor_histidine_kinase	14657.2	23635.5	5678.94	0.240272	-2.05726	5.07e-32	5.23e-31	2.11236	0.150747	3485.51	3493.49	3477.53	0.995432	-0.00660523	1	1	0.727921	0.926146	14027.8	5259.46	22796.2	4.33432	2.11581	4.87255e-198	5.91901e-197	0.242806	1.85852
CJJ81176_1241_-_DNA-binding_response_regulator	28716	41367.7	16064.4	0.388332	-1.36464	4.98e-15	2.65e-14	0.359981	0.158331	10026.5	10219.7	9833.41	0.962206	-0.055583	0.474829	0.495951	0.236507	0.587886	27651.2	15384.2	39918.1	2.59475	1.37559	1.67442e-81	5.73996e-81	0.150735	0.47235
CJJ81176_1242_htrA_protease_DO	103405	142516	64293.2	0.451131	-1.14838	3.85e-09	1.25e-08	1.98966	0.358171	41213.7	43076.3	39351.1	0.913521	-0.13049	0.133493	0.14798	0.208942	0.922704	101216	64844.9	137588	2.12179	1.08528	1.01348e-39	2.13303e-39	0.12972	2.15741
CJJ81176_1243_dnaJ-1_co-chaperone_protein_DnaJ	14808	4638.18	24977.8	5.38526	2.42902	4.19e-63	9.71e-62	0.147693	0.274317	21913.7	28549.8	15277.6	0.535121	-0.902062	4.27688e-25	1.07997e-24	3.41516	0.0486369	23730.8	42984	4477.7	0.104171	-3.26297	3.33594e-195	3.84589e-194	7.69168	0.0526075
CJJ81176_1244_-_MerR_family_transcriptional_regulator	13249.2	4391.44	22107	5.03411	2.33174	6.25e-60	1.28e-58	0.0499763	1.21191	16772.5	20035.4	13509.6	0.674285	-0.568569	7.02363e-12	1.24132e-11	2.00393	0.210897	17200.9	30163.7	4238.14	0.140505	-2.83131	3.18784e-166	2.69626e-165	4.9135	0.0312256
CJJ81176_1245_-_sodium/hydrogen_exchanger_family_protein	7526.54	4560.45	10492.6	2.30079	1.20213	1.77e-18	1.14e-17	0.0343298	0.832008	6882.17	7351.02	6413.32	0.87244	-0.196872	0.0120132	0.0143461	1.69626	0.347381	7733.63	11066.9	4400.39	0.397618	-1.33055	8.3301e-52	2.07108e-51	2.88616	0.0486752
CJJ81176_1246_-_hypothetical_protein	629.305	517.816	740.795	1.43061	0.516635	0.0106404	0.0161213	0.482936	0.269267	344.092	235.268	452.917	1.92511	0.94494	7.26336e-15	1.38233e-14	0.371431	0.294194	427.057	354.2	499.914	1.41139	0.497117	0.000150732	0.000178784	0.43961	0.923132
CJJ81176_1247_-_HAD-superfamily_hydrolase,_subfamily_IA,_variant_1_family_protein	2244.47	1754.85	2734.09	1.55802	0.63971	4.99e-05	0.000106105	0.944156	1.7567	1074.85	475.453	1674.25	3.52139	1.81614	1.37793e-81	1.20353e-80	0.34783	2.84308	1204.99	715.937	1694.05	2.3662	1.24257	9.98472e-37	2.02378e-36	0.564822	2.2904
CJJ81176_1248_glyS_glycyl-tRNA_synthetase_subunit_beta	22360.1	18794.6	25925.6	1.37942	0.464062	0.00247627	0.00416013	0.165974	0.31727	18908	21952.3	15863.6	0.72264	-0.468651	6.40148e-09	1.01704e-08	1.20866	0.196373	25589.3	33041.5	18137.1	0.548918	-0.865337	1.88227e-25	3.26021e-25	1.41624	0.146344
CJJ81176_1249_-_M24/M37_family_peptidase	2488.43	3426.3	1550.57	0.452549	-1.14385	1.14e-10	4.37e-10	0.0112305	0.23687	712.84	476.643	949.038	1.99109	0.993558	1.21388e-21	2.82822e-21	0.375422	0.908943	2011.67	717.621	3305.71	4.60649	2.20367	8.41045e-128	4.91062e-127	0.213986	0.0607089
CJJ81176_1250_-_hypothetical_protein	651.015	796.343	505.687	0.635012	-0.655144	0.00518605	0.00831795	1.21524	0.0569324	226.763	144.065	309.461	2.14806	1.10304	1.0269e-15	1.99853e-15	0.824573	0.188741	492.351	216.884	767.818	3.54023	1.82384	5.46392e-49	1.29957e-48	0.67541	1.54194
CJJ81176_1251_-_Ppx/GppA_family_phosphatase	1478.67	1652.52	1304.81	0.789589	-0.340826	0.063701	0.0852178	1.4499	0.0563175	1244.62	1690.89	798.357	0.472151	-1.08268	4.07669e-22	9.60971e-22	0.347269	0.0484771	2070.46	2545.52	1595.39	0.626746	-0.674047	1.09212e-11	1.51706e-11	0.470997	1.02585
CJJ81176_1252_pdxJ_pyridoxine_5'-phosphate_synthase	12312.9	9756.43	14869.3	1.52405	0.60791	4.09e-05	8.77e-05	0.572579	1.41858	10758.9	12433.6	9084.29	0.730625	-0.452797	2.22949e-08	3.46597e-08	0.713542	0.619492	14067	18717.2	9416.81	0.503109	-0.991058	3.4301e-32	6.50783e-32	1.2698	0.441144
CJJ81176_1253_pdxA_4-hydroxythreonine-4-phosphate_dehydrogenase	4017.66	4252.86	3782.45	0.88939	-0.169111	0.313832	0.362855	0.123406	0.24006	2094.56	1877.5	2311.61	1.23122	0.300087	0.000705014	0.00090659	0.193013	0.226316	3464.72	2826.42	4103.03	1.45167	0.53771	1.54381e-10	2.09311e-10	0.278456	0.161663
CJJ81176_1254_-_hypothetical_protein	658.016	443.217	872.815	1.96927	0.977663	2.45e-06	6.07e-06	0.630241	0.642977	555.075	576.642	533.507	0.925196	-0.11217	0.27025	0.289462	0.366685	0.360064	647.708	868.128	427.288	0.492194	-1.0227	8.76991e-17	1.3195e-16	0.49488	0.574671
CJJ81176_1255_-_putative_periplasmic_protein	428.405	533.293	323.517	0.60664	-0.721088	0.00304863	0.00504659	0.219217	0.0423614	177.952	157.955	197.949	1.2532	0.325619	0.0273325	0.031882	0.3238	0.101851	376.11	237.649	514.572	2.16526	1.11454	7.48708e-18	1.15628e-17	0.236121	0.284359
CJJ81176_1256_-_transporter,_putative	2136.93	1263.45	3010.4	2.38267	1.25258	2.55e-17	1.54e-16	0.101464	6.6915	1523.83	1211.88	1835.79	1.51483	0.599154	4.28948e-12	7.60331e-12	2.56783	4.81663	1521.5	1823.69	1219.31	0.668594	-0.580798	1.26695e-07	1.62177e-07	3.41915	0.208421
CJJ81176_1257_-_hypothetical_protein	42725.2	12965	72485.4	5.59086	2.48307	2.14e-49	3.39e-48	0.211957	17.134	163242	282162	44322	0.15708	-2.67043	2.6191e-90	2.63074e-89	9.85535	0.386213	218706	424896	12515.8	0.0294561	-5.08529	3.47949e-217	4.99832e-216	13.5659	0.00580784
CJJ81176_1258_hemE_uroporphyrinogen_decarboxylase	18824.4	22590.2	15058.7	0.666602	-0.585102	0.000228044	0.000440479	0.759515	0.11533	10899.1	12582.1	9216.07	0.732477	-0.449144	2.35059e-08	3.65108e-08	0.229125	0.184183	20370.5	18938.7	21802.4	1.15121	0.203155	0.00947702	0.0105755	0.197121	0.69381
CJJ81176_1259_-_radical_SAM_domain-containing_protein	4323.4	6106.65	2540.14	0.415963	-1.26547	3.46e-14	1.72e-13	0.411643	0.059659	1524.85	1495.53	1554.18	1.03921	0.0554918	0.591792	0.611755	0.210164	0.197458	4070.86	2251.4	5890.32	2.6163	1.38753	3.45062e-66	1.00574e-65	0.17035	0.301113
CJJ81176_1260_-_hypothetical_protein	1637.72	1926.19	1349.24	0.700472	-0.513601	0.00649287	0.0102412	1.31489	0.0583552	737.839	650	825.678	1.27027	0.345139	0.0019937	0.00248081	0.9757	0.146319	1417.74	978.026	1857.44	1.89918	0.925374	5.74149e-21	9.30358e-21	0.682352	1.35585
CJJ81176_1261_uvrC_excinuclease_ABC_subunit_C	2323.91	3070.64	1577.17	0.513631	-0.961197	5.33e-08	1.57e-07	0.710788	0.0178474	997.626	1030.69	964.56	0.935837	-0.0956713	0.370482	0.3908	0.0277318	0.0286621	2256.43	1551.34	2961.53	1.90901	0.932823	1.442e-25	2.50223e-25	0.0112117	0.571852
CJJ81176_1262_-_hypothetical_protein	1598.62	1521.53	1675.71	1.10133	0.139242	0.519644	0.565007	0.614257	1.35638	1105.11	1184.71	1025.52	0.865629	-0.20818	0.0285984	0.0333372	1.15482	1.18522	1624.91	1782.57	1467.24	0.823104	-0.280853	0.00324226	0.0036747	0.937619	0.495572
CJJ81176_1263_-_hypothetical_protein	1980.34	2050.96	1909.73	0.931143	-0.102926	0.759126	0.784061	0.0615958	1.32698	1486.95	1808.26	1165.65	0.644623	-0.633472	2.2149e-09	3.58188e-09	0.147702	0.826968	2350.16	2721.64	1978.68	0.727019	-0.459935	1.49975e-06	1.87599e-06	0.101283	0.0506751
CJJ81176_1264_guaA_GMP_synthase	21749.8	18799.7	24700	1.31385	0.393798	0.00747875	0.0116537	0.0497084	0.294336	13948.5	12792.7	15104.3	1.1807	0.23964	0.00138278	0.00174221	0.0983574	0.238951	18695.5	19256.3	18134.7	0.941755	-0.0865768	0.287046	0.297227	0.226926	0.0296146
CJJ81176_1265_-_hypothetical_protein	12762.2	12399.1	13125.3	1.05857	0.0821124	0.419627	0.468965	0.702838	1.35845	7340.85	6665.37	8016.33	1.20268	0.266257	0.000873045	0.00111474	0.688668	1.27347	11000.3	10032.9	11967.6	1.19284	0.254399	0.00154156	0.00177045	0.731113	1.06387
CJJ81176_1266_purD_phosphoribosylamine--glycine_ligase	51792.8	29904.4	73681.2	2.46389	1.30094	1.62e-14	8.33e-14	0.0355819	0.407786	92935.6	140776	45095	0.320332	-1.64236	1.22431e-50	5.6468e-50	1.58534	0.0589481	120358	211866	28850.9	0.136175	-2.87646	1.69545e-120	9.23124e-120	1.67347	0.00533999
CJJ81176_1267_-_hypothetical_protein	4615.38	3606.68	5624.08	1.55935	0.640943	7.7e-06	1.78e-05	0.515089	1.0416	3916.87	4389.19	3444.55	0.784781	-0.349637	2.05237e-05	2.84126e-05	1.61596	0.682758	5042.28	6606.16	3478.41	0.526541	-0.925382	5.62919e-27	9.95976e-27	1.77016	0.349717
CJJ81176_1268_-_organic_solvent_tolerance_protein,_putative	12402.4	10816.9	13987.9	1.29316	0.370896	0.0105858	0.016052	0.316999	0.878217	6121.78	3681.36	8562.19	2.32582	1.21774	8.82032e-60	4.9991e-59	0.410908	1.45535	7987.41	5542.46	10432.4	1.88226	0.912468	9.04355e-34	1.75255e-33	0.678993	0.584291
CJJ81176_1269_pnp_polynucleotide_phosphorylase/polyadenylase	25600.1	24576.2	26624	1.08332	0.115466	0.439933	0.490141	0.137582	0.63775	9985.59	3677.42	16293.8	4.43076	2.14755	6.05201e-203	1.51973e-201	0.078277	1.76357	14623.7	5535.98	23711.4	4.28315	2.09867	1.80225e-195	2.09108e-194	0.12645	0.476568
CJJ81176_1270_-_hypothetical_protein	808.616	911.735	705.498	0.773797	-0.369973	0.0826993	0.108464	0.00504259	0.154201	288.36	144.81	431.91	2.98259	1.57657	2.14702e-36	7.20189e-36	0.0272853	0.467712	548.783	217.982	879.584	4.03513	2.01262	2.97772e-64	8.40824e-64	0.0292236	0.00606759
CJJ81176_1271_-_hypothetical_protein	2009.78	829.371	3190.19	3.84651	1.94355	6.23e-35	7.12e-34	0.401048	2.68919	2017.18	2083.25	1951.11	0.936569	-0.0945422	0.213115	0.230863	1.35122	1.21315	1968.64	3136.44	800.841	0.255335	-1.96954	5.82895e-73	1.81278e-72	2.16114	0.445878
CJJ81176_1272_-_hypothetical_protein	7741.61	8009.47	7473.75	0.933114	-0.0998748	0.405151	0.455322	0.412395	0.600993	3677.38	2780.31	4574.45	1.6453	0.718351	5.39687e-19	1.1493e-18	0.340547	1.07244	5957.33	4185.52	7729.15	1.84664	0.884903	1.11847e-30	2.08275e-30	0.413702	0.81268
CJJ81176_1273_-_multidrug_resistance_efflux_transporter,_authentic_frameshift	2390.03	2639.55	2140.51	0.810936	-0.302339	0.0521249	0.0711546	1.19949	0.500148	1345.51	1381.4	1309.63	0.948046	-0.0769706	0.368736	0.389186	0.181782	0.614401	2312.1	2079.06	2545.14	1.22418	0.291817	0.00174621	0.0020004	0.106115	1.03417
CJJ81176_1274_-_low_molecular_weight_phosphotyrosine_protein_phosphatase_family_protein	2752.51	3020.46	2484.55	0.822575	-0.281781	0.0732493	0.0971993	0.247865	0.117411	1484.94	1449.27	1520.6	1.04922	0.0693178	0.555144	0.576177	0.705386	0.207466	2548.35	2181.99	2914.7	1.3358	0.4177	4.03099e-06	4.96671e-06	0.766075	0.367774
CJJ81176_1275_porA_major_outer_membrane_protein	2.51736e+06	2.54497e+06	2.48975e+06	0.978301	-0.0316498	0.856016	0.87392	0.312701	0.191018	1.94072e+06	2.35776e+06	1.52367e+06	0.646234	-0.629872	2.60696e-06	3.7319e-06	0.0345382	0.179758	3.00241e+06	3.54872e+06	2.4561e+06	0.692108	-0.530931	4.62912e-05	5.55618e-05	0.0119311	0.302328
CJJ81176_1276_dnaJ-2_chaperone_protein_DnaJ	7631.49	5461.2	9801.78	1.7948	0.843826	5.69e-10	2.03e-09	0.574819	0.619005	5400.12	4809.01	5991.23	1.24583	0.317113	3.93417e-05	5.35213e-05	0.277371	0.396104	6255	7239.06	5270.93	0.728124	-0.457744	5.90231e-08	7.65271e-08	0.519843	0.925237
CJJ81176_1277_racR_DNA-binding_response_regulator	45650.9	43917.9	47383.8	1.07892	0.109586	0.51517	0.562513	0.0848083	0.00360749	37484.9	45985.4	28984.3	0.630295	-0.665902	5.97901e-14	1.1179e-13	0.129552	0.0112981	55793.8	69214.5	42373.1	0.612199	-0.707926	8.13915e-16	1.20753e-15	0.0754962	0.0587622
CJJ81176_1278_racS_sensor_histidine_kinase	8811.41	9679.98	7942.83	0.820542	-0.285351	0.0737114	0.0977406	1.70285	0.113933	4799.88	4738.76	4860.99	1.02579	0.0367391	0.894798	0.901393	2.64707	0.209608	8234.38	7133.87	9334.9	1.30853	0.38795	2.18851e-06	2.7206e-06	2.3819	1.59813
CJJ81176_1279_recR_recombination_protein_RecR	1186.03	1231.31	1140.74	0.926443	-0.110225	0.642741	0.680416	1.76792	0.0312624	593.996	490.017	697.976	1.42439	0.510346	2.69091e-06	3.84903e-06	0.0158521	0.0819336	962.275	737.531	1187.02	1.60945	0.686566	5.88592e-11	8.05863e-11	0.00352288	2.02484
CJJ81176_1280_hydD_hydrogenase_maturation_protease_HydD	4607.17	6093.08	3121.26	0.512263	-0.965044	1.46e-09	4.97e-09	4.27231	0.0125508	3755.92	5602.23	1909.6	0.340865	-1.55273	2.23575e-53	1.1105e-52	0.894909	0.0163949	7153.15	8432.3	5874	0.696606	-0.521584	1.41591e-10	1.92258e-10	0.679431	1.51453
CJJ81176_1281_hydC_quinone-reactive_Ni/Fe_hydrogenase,_cytochrome_b_subunit	39232.4	47870.1	30594.6	0.639117	-0.645847	0.000144683	0.00028651	2.32948	0.18641	45321.7	71938.6	18704.8	0.260011	-1.94336	3.15279e-74	2.436e-73	1.07951	0.0397528	77219.2	108282	46156.7	0.426266	-1.23018	2.54732e-37	5.22157e-37	0.82867	0.425344
CJJ81176_1282_hydB_quinone-reactive_Ni/Fe-hydrogenase,_large_subunit	125482	154880	96082.8	0.620367	-0.688806	0.000293535	0.000556854	2.30324	0.0463326	109599	160454	58743.7	0.366109	-1.44965	3.72245e-39	1.33535e-38	0.311946	0.0106981	195425	241501	149349	0.61842	-0.693341	3.36497e-11	4.62811e-11	0.123923	0.786309
CJJ81176_1283_hydA_quinone-reactive_Ni/Fe-hydrogenase,_small_subunit	61950.3	68072	55828.7	0.820143	-0.286052	0.0968708	0.125681	1.49844	0.20903	99370.1	164607	34133.1	0.207361	-2.26978	2.68432e-77	2.19604e-76	0.243033	0.0235849	156711	247779	65642.8	0.264925	-1.91634	1.02799e-61	2.82345e-61	0.38936	0.168588
CJJ81176_1284_mnmC_5-methylaminomethyl-2-thiouridine_methyltransferase	1208.86	1284.21	1133.51	0.88265	-0.180086	0.394245	0.445004	4.54822	0.128233	572.779	451.848	693.711	1.53527	0.618496	9.09002e-09	1.43285e-08	0.369445	0.258573	958.908	680.334	1237.48	1.81893	0.863092	6.32718e-17	9.55943e-17	0.423284	5.52559
CJJ81176_1285_-_N-acetylmuramoyl-L-alanine_amidase	12621.2	15686.7	9555.74	0.609161	-0.715104	6.56e-06	1.54e-05	0.915343	0.372386	5367.28	4882.97	5851.6	1.19837	0.261071	0.00158749	0.00198766	0.15225	0.850107	11239.3	7349.29	15129.3	2.05861	1.04167	9.87012e-46	2.28452e-45	0.0485468	0.892001
CJJ81176_1286_-_2-nitropropane_dioxygenase_family_oxidoreductase	19171.1	20651.7	17690.5	0.856616	-0.223279	0.142888	0.178956	0.416415	0.97704	13088	15340.1	10836	0.706384	-0.501476	2.01688e-09	3.2724e-09	0.746205	0.881625	21503.1	23088.8	19917.4	0.862643	-0.213165	0.00950193	0.0105967	0.568813	0.216014
CJJ81176_1287_tyrS_tyrosyl-tRNA_synthetase	28307.8	25321.9	31293.8	1.23584	0.30549	0.080269	0.105814	0.00567981	1.09175	25956.5	32746.8	19166.2	0.585284	-0.772792	9.2583e-19	1.95778e-18	0.279654	0.523646	36862.6	49294.9	24430.3	0.495595	-1.01277	1.47309e-30	2.73465e-30	0.648439	0.00794219
CJJ81176_1288_-_RelA/SpoT_family_protein	23723.4	21607.6	25839.2	1.19584	0.258023	0.11999	0.152607	0.101975	0.838195	17318	18812.6	15823.5	0.841111	-0.249631	0.00219337	0.00272363	0.205939	0.681096	24579.3	28316.3	20842.3	0.736054	-0.442116	6.17528e-08	7.99517e-08	0.228734	0.0516871
CJJ81176_1289_rpoZ_DNA-directed_RNA_polymerase_subunit_omega	7822.07	8518.61	7125.52	0.836465	-0.257622	0.0867297	0.113585	0.748403	0.29292	6236.52	8111.58	4361.46	0.537683	-0.895172	4.29572e-23	1.03694e-22	1.27424	0.229663	10215.3	12209.4	8221.19	0.673352	-0.570567	1.04364e-11	1.45083e-11	1.13245	0.448169
CJJ81176_1290_pyrH_uridylate_kinase	24698.5	26763.7	22633.4	0.845674	-0.241826	0.0965965	0.125416	2.16234	0.659051	17129.4	20398.4	13860.5	0.679486	-0.557484	1.26896e-11	2.22529e-11	0.264636	0.585797	28270.5	30701.3	25839.6	0.841647	-0.248713	0.00163221	0.001871	0.0825433	1.58217
CJJ81176_1291_-_M24/M37_family_peptidase	3392.9	4143.52	2642.28	0.637689	-0.649076	0.000105106	0.000212567	1.55292	0.14797	1275.05	933.628	1616.48	1.73139	0.791934	2.37447e-17	4.82364e-17	0.306934	0.379912	2700.67	1405.6	3995.74	2.84273	1.50728	2.84907e-69	8.56615e-69	0.271494	1.81627
CJJ81176_1292_-_cell_division_protein_FtsX,_putative	2967.5	2807.53	3127.48	1.11396	0.155698	0.272845	0.318525	1.47504	0.200598	1833.43	1752.58	1914.29	1.09227	0.127328	0.198247	0.215145	0.251474	0.275576	2672.91	2638.38	2707.43	1.02617	0.0372751	0.755937	0.759715	0.378483	1.51667
CJJ81176_1293_lolD_lipoprotein_releasing_system_ATP-binding_protein_LolD	6401.59	6849.08	5954.11	0.869331	-0.202023	0.222117	0.264432	0.396716	0.195217	5359.13	7079.11	3639.15	0.514069	-0.959966	1.99084e-25	5.0554e-25	0.559839	0.0753909	8631.04	10656	6606.03	0.619933	-0.689816	2.60752e-16	3.89406e-16	0.663072	0.141629
CJJ81176_1294_trmB_tRNA_(guanine-N(7)-)-methyltransferase	10026.6	12614.8	7438.31	0.58965	-0.762069	1.7e-06	4.31e-06	2.2509	0.312024	4946.55	5338.32	4554.77	0.853221	-0.229008	0.00459717	0.00560842	0.714828	0.557453	10099.5	8033.9	12165.2	1.51423	0.598586	3.88534e-15	5.70354e-15	0.316685	1.79069
CJJ81176_1295_-_fibronectin_type_III_domain-containing_protein	42320.1	48244.1	36396.2	0.754419	-0.406562	0.0149998	0.0224251	0.0767906	0.194964	28273.1	34269.6	22276.6	0.650039	-0.621401	3.70431e-13	6.73781e-13	1.01442	0.206396	49062.1	51574.1	46550.1	0.902587	-0.147862	0.0632011	0.0685815	0.455738	0.0793752
CJJ81176_1296_-_ribosomal_large_subunit_pseudouridine_synthase_A	11366.4	13530.6	9202.14	0.680101	-0.55618	0.00034162	0.000640005	0.00402049	0.842113	9868.58	14112.9	5624.3	0.398522	-1.32727	1.33828e-48	5.90148e-48	0.700775	0.415646	17147.2	21240.9	13053.4	0.614542	-0.702416	4.43808e-18	6.87162e-18	0.378897	0.000587708
CJJ81176_1297_-_rod_shape-determining_protein_RodA,_putative	2588.55	3589	1588.1	0.442491	-1.17628	7.47e-11	2.87e-10	0.563636	0.255855	796.632	622.544	970.719	1.55928	0.640879	8.68413e-10	1.42218e-09	0.512128	0.727466	2199.58	937.122	3462.03	3.69432	1.88531	2.03842e-97	8.4236e-97	0.277873	0.59498
CJJ81176_1300_-_TrkH_family_potassium_uptake_protein	1725.83	1213.25	2238.41	1.84497	0.883594	7.04e-09	2.23e-08	1.29438	3.90683	1320.32	1275.26	1365.37	1.07066	0.098501	0.22359	0.241488	0.3043	2.47237	1544.55	1919.39	1169.7	0.609414	-0.714506	7.41329e-12	1.03216e-11	0.323397	1.35691
CJJ81176_1301_-_potassium_uptake_protein_TrkA,_putative	1568.09	1072.48	2063.69	1.92422	0.944275	2.79e-09	9.17e-09	0.857204	1.23404	820.403	379.469	1261.34	3.32395	1.7329	6.86105e-68	4.66345e-67	0.18467	1.48821	803.022	571.353	1034.69	1.81095	0.856744	2.43037e-15	3.5764e-15	0.341206	1.93072
CJJ81176_1302_-_hypothetical_protein	2629.64	3225.06	2034.21	0.630751	-0.664858	0.000141627	0.000281385	0.991277	0.106017	1048.99	854.128	1243.85	1.45628	0.542287	2.09582e-08	3.26377e-08	0.106428	0.189904	2197.98	1285.66	3110.31	2.41923	1.27455	1.06267e-46	2.47864e-46	0.0857153	1.03972
CJJ81176_1303_upp_uracil_phosphoribosyltransferase	8324.74	8847.51	7801.96	0.881825	-0.181436	0.214402	0.255753	0.114861	0.0889901	5541.76	6309.31	4774.21	0.756692	-0.402222	1.44076e-06	2.08892e-06	0.123657	0.12008	9016.75	9496.88	8536.63	0.898888	-0.153787	0.0460934	0.0503191	0.154609	0.124088
CJJ81176_1304_-_NADP-dependent_malic_enzyme,_truncation	28754.9	26679.2	30830.6	1.1556	0.208644	0.211338	0.252599	0.224845	0.0461488	24743.6	30624.3	18862.8	0.615943	-0.699131	2.55705e-15	4.92873e-15	2.42962	0.0453857	35915	46088.5	25741.4	0.558521	-0.840315	9.67764e-22	1.58664e-21	2.15573	0.133951
CJJ81176_1305_gltX_glutamyl-tRNA_synthetase	30659.1	27592.4	33725.7	1.22228	0.289579	0.0729297	0.0969176	0.311576	0.156719	26243.6	31866.4	20620.9	0.647106	-0.627926	7.8089e-13	1.40343e-12	1.21059	0.0528126	37294	47959.4	26628.5	0.55523	-0.848842	2.94904e-22	4.87912e-22	1.02877	0.218582
CJJ81176_1306_-_hypothetical_protein	25278.5	30488.8	20068.2	0.658214	-0.603372	0.000208451	0.00040393	1.4797	0.0428582	14418.3	16557.5	12279.2	0.741611	-0.431265	1.01656e-07	1.53674e-07	0.0992664	0.0877904	27175.7	24922.9	29428.5	1.18078	0.239743	0.00194141	0.00222261	0.129128	1.26374
CJJ81176_1307_accC-2_biotin_carboxylase	35502.5	26826.5	44178.4	1.64682	0.719683	5.54e-06	1.31e-05	0.487269	0.249725	30922.6	34833.1	27012.1	0.775473	-0.366851	3.36651e-05	4.58677e-05	1.04996	0.0884267	39147.6	52427.6	25867.7	0.493399	-1.01917	6.54268e-30	1.20471e-29	1.34827	0.299463
CJJ81176_1308_accB_acetyl-CoA_carboxylase,_biotin_carboxyl_carrier_protein	22951.8	13705.5	32198.2	2.34929	1.23222	2.05e-16	1.18e-15	1.35108	1.07407	26063.7	32452.5	19674.8	0.606264	-0.721982	9.76964e-16	1.90545e-15	1.91678	0.214493	31030	48851.7	13208.3	0.270375	-1.88697	4.98596e-84	1.773e-83	3.50864	0.567137
CJJ81176_1309_dcd_deoxycytidine_triphosphate_deaminase	10555.8	8930.82	12180.8	1.36391	0.447747	0.00421607	0.00685348	0.245505	0.917349	12451.2	17450.6	7451.68	0.427015	-1.22764	2.80954e-42	1.08772e-41	0.371052	0.281071	17441.8	26265.6	8618.13	0.328115	-1.60772	4.18601e-70	1.267e-69	0.308833	0.0886007
CJJ81176_1310_flmA_polysaccharide_biosynthesis_protein	36159.9	19716.4	52603.4	2.66801	1.41576	2.02e-17	1.22e-16	0.438899	4.06096	58004.2	83833.5	32174.8	0.383794	-1.3816	2.73794e-41	1.01856e-40	11.024	0.519803	72637.6	126251	19024.1	0.150684	-2.7304	8.56086e-122	4.72413e-121	18.6665	0.0840008
CJJ81176_1311_-_aminotransferase	21807.5	18023.7	25591.4	1.41987	0.505763	0.00200989	0.00343087	0.652604	0.577457	21567.9	27484.2	15651.6	0.569476	-0.812292	1.27079e-20	2.8577e-20	6.35125	0.204469	29387.4	41386.5	17388.4	0.420146	-1.25104	2.21504e-44	5.01781e-44	9.2272	0.29753
CJJ81176_1312_-_hypothetical_protein	3927.06	4505.92	3348.2	0.743067	-0.428435	0.00510605	0.00820421	0.816857	0.00369923	1982.22	1916.62	2047.82	1.06846	0.0955286	0.302251	0.322401	0.248197	0.00761702	3616.08	2885.36	4346.8	1.5065	0.591204	1.33913e-12	1.89361e-12	0.315285	0.860645
CJJ81176_1313_-_hypothetical_protein	223.412	190.445	256.379	1.34621	0.428906	0.0805318	0.106006	0.659311	0.0904749	121.328	85.8679	156.787	1.82591	0.868618	1.20652e-07	1.81934e-07	0.449557	0.102164	156.438	129.315	183.56	1.41948	0.505363	0.00388729	0.00440024	0.496946	0.922117
CJJ81176_1314_-_hypothetical_protein	5222.91	4497.67	5948.15	1.3225	0.403264	0.00277756	0.00462329	0.253798	0.450445	3290.42	2946.14	3634.71	1.23372	0.303015	0.000288076	0.000376603	0.354811	0.309709	4386.68	4433.79	4339.57	0.97875	-0.0309875	0.695681	0.702668	0.234226	0.367755
CJJ81176_1315_-_hypothetical_protein	8704.78	9019.19	8390.38	0.93028	-0.104263	0.582603	0.624069	0.295537	0.0504415	7262.53	9394.89	5130.17	0.54606	-0.87287	3.82568e-23	9.2471e-23	0.928157	0.0117261	11421.9	14143.6	8700.21	0.615134	-0.701028	2.01861e-17	3.0911e-17	1.3287	0.122198
CJJ81176_1316_-_hypothetical_protein	2724.49	2926.72	2522.27	0.861807	-0.214564	0.240541	0.284304	0.409322	0.443283	1164.69	785.711	1543.67	1.96468	0.974294	6.07855e-24	1.49728e-23	0.505823	0.900915	2003.12	1182.87	2823.38	2.38689	1.25513	1.23483e-42	2.72235e-42	0.483251	0.580026
CJJ81176_1317_-_hypothetical_protein	5866.66	7801.93	3931.4	0.503901	-0.988787	2.12e-09	7.13e-09	1.76606	0.60234	1551.42	696.723	2406.12	3.45348	1.78805	1.80481e-89	1.78312e-88	0.515633	2.86827	4286.96	1049.17	7524.75	7.17213	2.8424	2.70621e-268	6.44506e-267	0.263308	2.59174
CJJ81176_1318_-_HAD_family_phosphatase	7907.39	10700.5	5114.31	0.477951	-1.06507	1.26e-10	4.79e-10	1.63388	0.648959	1837.84	545.486	3130.18	5.73834	2.52063	7.33229e-182	1.74431e-180	0.0616212	3.9242	5570.31	821.233	10319.4	12.5657	3.65142	0	0	0.0296307	2.58989
CJJ81176_1319_-_3-oxoacyl-(acyl_carrier_protein)_synthase_III	8283.53	11495.5	5071.55	0.441177	-1.18057	8.32e-13	3.8e-12	0.472848	0.56432	2009.84	914.298	3105.38	3.39646	1.76403	9.58742e-95	1.01965e-93	0.0670169	3.26644	6232.46	1376.3	11088.6	8.05686	3.01022	0	0	0.0311162	0.617886
CJJ81176_1320_-_acyl_carrier_protein,_putative	4049.59	4955.62	3143.56	0.634342	-0.656668	4.99e-05	0.000106105	0.51366	0.28463	1261	598.237	1923.75	3.21571	1.68514	3.74036e-74	2.87769e-73	0.0387398	1.02505	2841.48	900.539	4782.43	5.31063	2.40888	3.3451e-172	3.05789e-171	0.0342522	1.14367
CJJ81176_1321_-_hypothetical_protein	3533.38	4270.93	2795.83	0.654617	-0.611276	0.00018857	0.000367772	0.627109	0.634396	1459.68	1211.94	1707.41	1.40882	0.494492	2.98428e-07	4.4335e-07	0.385083	1.05605	2972.94	1824.11	4121.77	2.25961	1.17607	9.13495e-43	2.01637e-42	0.259468	0.99578
CJJ81176_1322_-_amino_acid_adenylation_domain-containing_protein	10884.1	10431.5	11336.6	1.08677	0.120046	0.447052	0.496846	0.200702	0.0681378	8178.52	9420.61	6936.43	0.736303	-0.441628	5.35285e-08	8.18778e-08	0.274108	0.0834542	12123.3	14180.3	10066.2	0.709869	-0.494376	5.14313e-10	6.93154e-10	0.381267	0.193258
CJJ81176_1323_-_acetyltransferase	1213.71	1751.47	675.951	0.385934	-1.37357	1.7e-10	6.4e-10	0.0358075	0.208625	301.288	189.43	413.145	2.18099	1.12498	4.91859e-20	1.08581e-19	0.139294	0.855406	987.477	285.049	1689.91	5.92848	2.56766	8.00981e-129	4.7224e-128	0.0519272	0.0992075
CJJ81176_1324_-_hypothetical_protein	8.10639	1.54023	14.6725	9.52621	3.2519	1.89e-08	5.8e-08	0.0555778	0.0612311	6.83884	4.69256	8.98511	1.91476	0.937162	0.0620667	0.0704436	0.310965	0.0679426	4.28291	7.07792	1.48791	0.210218	-2.25004	0.000691335	0.000803156	0.321944	0.0858293
CJJ81176_1325_-_formyl_transferase_domain-containing_protein	290.358	406.148	174.567	0.429811	-1.21823	4.06e-06	9.69e-06	0.725404	0.0315802	136.793	166.855	106.73	0.639657	-0.644629	6.92793e-05	9.31279e-05	0.0733261	0.0383765	321.365	251.106	391.623	1.55959	0.641166	2.5775e-06	3.19539e-06	0.0450913	0.534611
CJJ81176_1326_-_acyl_carrier_protein,_putative	4214.51	3407.42	5021.61	1.47373	0.559472	9.89e-05	0.000200755	0.842857	0.756813	4025.35	4981.18	3069.52	0.616222	-0.698477	1.45944e-15	2.83119e-15	2.4804	0.303882	5393.29	7497.45	3289.13	0.4387	-1.18869	6.74209e-42	1.46849e-41	2.70451	0.584368
CJJ81176_1327_-_hypothetical_protein	5954.21	6764.85	5143.58	0.760339	-0.395285	0.00849416	0.0130446	0.673442	0.293797	3220.11	3295.85	3144.37	0.95404	-0.0678783	0.392589	0.413396	0.111975	0.326485	5744.7	4960.91	6528.49	1.31598	0.396142	8.90755e-07	1.11576e-06	0.106543	0.822184
CJJ81176_1328_neuA_acylneuraminate_cytidylyltransferase	7063.56	5778.74	8348.38	1.44467	0.53074	0.000256107	0.000492052	0.271323	0.871796	7529.56	9957.35	5101.77	0.512362	-0.964764	7.6171e-28	2.06473e-27	0.315679	0.283602	10281	14986.4	5575.61	0.372044	-1.42645	3.74232e-58	9.8026e-58	0.122565	0.116737
CJJ81176_1329_-_flagellar_protein,_putative	4353.48	4404.6	4302.37	0.97679	-0.0338795	0.912473	0.923208	0.416027	0.383318	3161.93	3694.88	2628.98	0.71152	-0.491025	9.02626e-08	1.36679e-07	0.00909603	0.211807	4905.87	5561.47	4250.26	0.764233	-0.387915	4.99039e-06	6.14046e-06	0.0146959	0.374538
CJJ81176_1330_-_acetyltransferase	637.801	774.978	500.625	0.645987	-0.630424	0.00941119	0.014331	0.219071	0.21022	278.798	251.711	305.886	1.21522	0.281222	0.0260589	0.0305146	0.00582284	0.295439	563.15	378.867	747.434	1.97281	0.980252	4.43923e-17	6.73513e-17	0.00405487	0.186961
CJJ81176_1331_hisF-1_imidazole_glycerol_phosphate_synthase_subunit_HisF	3457.76	3594.06	3321.46	0.924154	-0.113795	0.473994	0.521971	0.195964	0.636792	1745.39	1460.79	2029.99	1.38965	0.474722	2.53969e-07	3.77923e-07	0.190515	0.810638	2832.91	2199.14	3466.67	1.57638	0.656611	4.28427e-14	6.20362e-14	0.268108	0.164654
CJJ81176_1332_hisH_imidazole_glycerol_phosphate_synthase_subunit_HisH	5272.88	4634.94	5910.82	1.27527	0.350807	0.0200454	0.0293371	0.0385396	1.08279	3828.55	4043.25	3613.85	0.893798	-0.161979	0.0528224	0.0603685	0.0470282	0.774146	5278.85	6086.18	4471.53	0.734702	-0.44477	1.32645e-07	1.69673e-07	0.140702	0.035567
CJJ81176_1333_-_flagellin_modification_protein,_PseA	18336.6	12452.5	24220.7	1.94504	0.959802	1.21e-09	4.17e-09	0.515268	4.49541	23205.2	31601.7	14808.7	0.468604	-1.09356	3.94371e-33	1.22513e-32	4.29799	0.947511	29799.9	47580.8	12019	0.252603	-1.98506	1.15941e-91	4.55212e-91	7.24741	0.172676
CJJ81176_1334_neuB_N-acetylneuraminic_acid_synthetase	11198.6	12692.3	9705	0.764638	-0.387152	0.0164049	0.0243045	0.38802	0.210376	4730.09	3528.63	5931.55	1.68098	0.7493	6.51158e-21	1.47716e-20	0.782455	0.272352	8778.81	5310.81	12246.8	2.30601	1.2054	1.62922e-58	4.28617e-58	0.533432	0.706468
CJJ81176_1335_-_motility_accessory_factor	6222.68	8464.21	3981.14	0.47035	-1.08819	3.22e-11	1.28e-10	0.0457968	0.152778	1586.23	738.084	2434.39	3.29825	1.7217	2.27155e-83	2.05348e-82	0.466929	0.697774	4638.53	1110.53	8166.52	7.35375	2.87848	7.67429e-281	2.10461e-279	0.153029	0.172933
CJJ81176_1336_-_PseD	15658.5	12785.3	18531.6	1.44944	0.535494	0.000513608	0.000941701	0.0229566	1.2728	14992.9	18657.9	11328	0.607141	-0.719896	1.21701e-17	2.48068e-17	0.532789	0.471803	20211.2	28087.1	12335.3	0.439178	-1.18712	6.71857e-43	1.48845e-42	1.09754	0.0172493
CJJ81176_1337_-_PseE	22809.4	24218.3	21400.4	0.883645	-0.178461	0.345171	0.396299	0.231629	0.270649	12426.1	11770.5	13081.6	1.1114	0.152373	0.0535038	0.0610699	0.351023	0.255946	20544.7	17718.6	23370.9	1.31901	0.399452	1.45333e-07	1.85772e-07	0.451853	0.359282
CJJ81176_1338_-_flagellin	363241	263407	463075	1.75802	0.813952	2.54e-05	5.59e-05	0.522928	0.607607	397247	511450	283044	0.553415	-0.853566	3.80485e-13	6.91373e-13	0.107534	0.160413	512032	769902	254162	0.330122	-1.59893	1.63825e-36	3.29836e-36	0.308983	0.264991
CJJ81176_1339_-_flagellin	815143	533801	1.09648e+06	2.05411	1.03851	1.99e-08	6.09e-08	0.258138	2.09883	1.14024e+06	1.61036e+06	670112	0.416125	-1.26491	6.93635e-21	1.57154e-20	0.0621475	0.436938	1.46958e+06	2.42409e+06	515075	0.212482	-2.23459	5.39697e-57	1.40554e-56	0.183763	0.0981762
CJJ81176_1340_-_motility_accessory_factor	6947.88	8001.5	5894.27	0.736645	-0.440958	0.00526984	0.00843431	0.0583723	0.707803	2696.17	1783.67	3608.66	2.02316	1.01661	2.89602e-35	9.46835e-35	0.49078	1.81627	5202.4	2684.75	7720.05	2.87552	1.52382	5.46285e-87	2.01791e-86	0.351825	0.164641
CJJ81176_1341_-_hypothetical_protein	4793.08	5808.67	3777.5	0.65032	-0.620778	8.71e-05	0.000178998	0.347193	0.257149	2010.9	1709.57	2312.22	1.35251	0.435644	5.25807e-07	7.72266e-07	0.884759	0.615017	4088.27	2573.8	5602.74	2.17684	1.12223	8.58315e-45	1.96901e-44	0.7353	0.296701
CJJ81176_1342_ctsG_transformation_system_protein	1749.59	1919.68	1579.5	0.822796	-0.281393	0.122534	0.155733	0.693687	0.344273	1013.04	1058.88	967.2	0.913421	-0.130649	0.186348	0.203575	0.190312	0.461891	1722.73	1594.05	1851.41	1.16145	0.215925	0.029096	0.0319175	0.253145	0.592008
CJJ81176_1343_gcp_putative_DNA-binding/iron_metalloprotein/AP_endonuclease	4074.63	4155.11	3994.14	0.961258	-0.0570045	0.710783	0.740297	0.00867909	0.378365	4102.01	5758.65	2445.36	0.424641	-1.23569	3.59322e-37	1.24217e-36	0.07101	0.189982	6338.34	8668.13	4008.55	0.462447	-1.11264	2.00091e-36	4.01958e-36	0.155065	0.00103284
CJJ81176_1344_-_hypothetical_protein	27917.3	23533.5	32301	1.37255	0.456863	0.00575541	0.00914988	0.028399	0.446272	42193.9	64615.4	19772.3	0.306	-1.70839	2.08693e-61	1.21715e-60	0.826395	0.0819577	59976.2	97248.1	22704.2	0.233467	-2.09871	4.35955e-89	1.65773e-88	0.509659	0.00511926
CJJ81176_1345_dxr_1-deoxy-D-xylulose_5-phosphate_reductoisomerase	8375.92	7200.62	9551.23	1.32645	0.407567	0.00935867	0.0142631	0.168211	1.93613	15431.1	25016.9	5845.32	0.233655	-2.09755	5.97981e-95	6.43542e-94	0.606668	0.255116	22298.7	37651.9	6945.43	0.184464	-2.43859	9.83683e-131	5.93489e-130	0.262685	0.0117283
CJJ81176_1346_cdsA_phosphatidate_cytidylyltransferase	7449.2	5358.11	9540.3	1.78053	0.83231	5.89e-09	1.88e-08	0.144992	0.627989	11241.4	16650.4	5832.35	0.350283	-1.51341	5.08742e-58	2.76218e-57	1.95254	0.108668	15114.7	25059.2	5170.27	0.206322	-2.27703	4.0869e-120	2.19504e-119	1.82552	0.0336807
CJJ81176_1347_-_hypothetical_protein	14069.4	5886.99	22251.8	3.77984	1.91832	1.62e-39	1.99e-38	0.0986267	3.44167	42636.6	71678.7	13594.5	0.189658	-2.39853	3.79069e-100	4.42165e-99	3.9597	0.108882	56793.5	107906	5681.12	0.0526489	-4.24745	4.68544e-232	7.50499e-231	5.89617	0.00446499
CJJ81176_1348_-_fibronectin/fibrinogen_binding_protein,_putative	5443.77	4424.97	6462.58	1.46048	0.546443	0.000138853	0.000276176	0.0404352	0.553535	11244	18536.8	3951.19	0.213154	-2.23004	2.35394e-104	2.89518e-103	2.56537	0.0562743	16082.3	27896	4268.58	0.153017	-2.70823	6.28924e-157	4.80318e-156	1.86104	0.00153694
CJJ81176_1349_-_putative_molybdopterin-guanine_dinucleotide_biosynthesis_protein	2613.87	2489.65	2738.09	1.09979	0.137226	0.358506	0.409679	0.63782	1.27633	1722.83	1773.34	1672.31	0.943028	-0.0846273	0.281932	0.301439	0.986382	1.00569	2535.18	2669.53	2400.83	0.899347	-0.153051	0.0622098	0.0675463	1.0826	0.526178
CJJ81176_1350_pldA_phospholipase_A	2573.84	3206.39	1941.29	0.605443	-0.723938	3.39e-05	7.31e-05	0.69513	0.193259	837.353	488.149	1186.56	2.43073	1.28139	1.17079e-37	4.07075e-37	0.0797772	0.443202	1913.53	734.8	3092.27	4.20831	2.07324	2.57456e-112	1.26629e-111	0.0575613	0.78596
CJJ81176_1351_ceuB_enterochelin_ABC_transporter,_permease_protein	195.37	92.4152	298.324	3.22809	1.69068	2.24e-11	9.03e-11	0.182739	0.745906	99.0683	15.6161	182.521	11.688	3.54695	1.26124e-65	8.08626e-65	0.00598186	0.962568	56.3089	23.5076	89.1101	3.79069	1.92246	1.20494e-13	1.72816e-13	0.00925527	0.706535
CJJ81176_1352_ceuC_enterochelin_ABC_transporter,_permease_protein	161.936	93.3056	230.567	2.4711	1.30515	2.23e-07	6.24e-07	0.19472	0.922149	87.5507	34.3271	140.774	4.10097	2.03597	8.33623e-27	2.19068e-26	0.733619	0.921236	70.8312	51.7145	89.948	1.73932	0.798521	0.000600456	0.000700274	0.817137	0.452838
CJJ81176_1353_ceuD_enterochelin_ABC_transporter,_ATP-binding_protein	576.908	278.538	875.278	3.1424	1.65187	1.02e-14	5.3e-14	0.249154	0.0958167	658.868	782.436	535.3	0.684145	-0.547626	1.56941e-06	2.26456e-06	0.255535	0.0345226	723.446	1177.95	268.946	0.228318	-2.13088	2.33596e-55	5.9973e-55	0.413372	0.18989
CJJ81176_1354_-_enterochelin_ABC_transporter,_periplasmic_enterochelin-binding_protein,_authentic_frameshift	7055.57	4173.85	9937.28	2.38084	1.25147	2.51e-18	1.6e-17	0.530607	1.41978	8496.48	10910.6	6082.33	0.557469	-0.843036	3.49218e-22	8.25342e-22	2.03699	0.483087	10227.3	16426	4028.56	0.245255	-2.02765	1.51746e-100	6.49315e-100	3.50741	0.232389
CJJ81176_1355_-_hypothetical_protein	3641.94	1345.69	5938.19	4.41275	2.14168	1.54e-50	2.54e-49	0.0615722	7.6078	3733.66	3831.2	3636.12	0.949082	-0.0753946	0.29887	0.318983	0.470637	3.15076	3532.22	5765.75	1298.69	0.225242	-2.15045	7.89139e-99	3.30635e-98	0.418803	0.0788868
CJJ81176_1356_-_RelE/ParE_family_plasmid_stabilization_system_protein	593.521	367.554	819.488	2.22957	1.15677	1.67e-07	4.71e-07	0.215672	2.06443	556.446	611.352	501.541	0.82038	-0.285637	0.0122567	0.0146079	0.135574	1.12073	637.451	920.099	354.803	0.385614	-1.37477	4.01971e-26	7.02964e-26	0.102471	0.215932
CJJ81176_1358_-_hypothetical_protein	7576.94	3020.38	12133.5	4.01721	2.00619	1.14e-46	1.67e-45	0.0097633	4.22097	27004.9	46576.8	7432.93	0.159584	-2.64761	1.11376e-122	1.67807e-121	10.4246	0.147045	36523.4	70133.1	2913.63	0.0415443	-4.58921	3.10005e-277	8.01584e-276	15.0854	0.000115749
CJJ81176_1359_nrfA_cytochrome_c552	106386	110457	102314	0.926275	-0.110487	0.52363	0.568656	0.883647	0.0939079	72240	81870.5	62609.6	0.764739	-0.38696	4.1268e-05	5.59734e-05	1.17694	0.115283	114931	123257	106605	0.864899	-0.209397	0.0304348	0.0333456	1.3217	0.743216
CJJ81176_1360_nrfH_cytochrome_c-type_protein_nrfH	33502.9	35914.2	31091.6	0.865719	-0.20803	0.209182	0.250187	1.66725	0.496097	32792.9	46585.4	19000.4	0.407861	-1.29385	1.19888e-41	4.49704e-41	2.81896	0.142757	52403	70138.6	34667.4	0.494269	-1.01663	8.39715e-29	1.52293e-28	3.25948	0.593642
CJJ81176_1361_ppk_polyphosphate_kinase	40437	32248.7	48625.3	1.50782	0.592466	0.000369511	0.000687267	0.454295	0.0418642	30477.1	31205.5	29748.7	0.953315	-0.0689746	0.464083	0.485007	0.770317	0.059076	39051.3	46976.9	31125.6	0.662572	-0.59385	5.33328e-12	7.45424e-12	1.47623	0.503244
CJJ81176_1363_-_hypothetical_protein	4682.37	4292.58	5072.16	1.18161	0.240756	0.099256	0.128499	0.092984	0.535737	16613.8	30127.9	3099.77	0.102887	-3.28087	1.78396e-164	3.75047e-163	4.25235	0.0163227	24749.6	45357.8	4141.42	0.0913055	-3.45316	2.72944e-208	3.52877e-207	5.55989	0.00256411
CJJ81176_1364_ruvB_Holliday_junction_DNA_helicase_RuvB	5250.58	4229.04	6272.12	1.48311	0.568623	3.07e-05	6.66e-05	1.55309	0.504281	4527.94	5223.18	3832.71	0.733788	-0.446566	5.62621e-07	8.24995e-07	0.759325	0.198775	5970.28	7863.24	4077.33	0.51853	-0.947499	3.10903e-27	5.53328e-27	1.21935	1.004
CJJ81176_1365_-_hypothetical_protein	3956.8	3943.8	3969.8	1.00659	0.00948122	0.859019	0.876172	0.276723	0.118628	2252.08	2077.12	2427.03	1.16846	0.224603	0.00896002	0.0107783	0.440909	0.0912003	3466.45	3127.05	3805.86	1.21708	0.283422	0.000683037	0.000794536	0.575582	0.449613
CJJ81176_1366_fumC_fumarate_hydratase	77291.7	81314.7	73268.7	0.901051	-0.150319	0.40543	0.455353	0.731136	0.382424	43171	41487.5	44854.4	1.08115	0.112571	0.196418	0.213416	0.0292357	0.554706	70428.1	62447.9	78408.3	1.25558	0.328354	8.01484e-05	9.56286e-05	0.0592532	0.690419
CJJ81176_1367_-_serine_protease	32182.7	43599.2	20766.2	0.476298	-1.07006	7.16e-10	2.52e-09	1.01751	0.108168	14342.9	15975.7	12710.1	0.795589	-0.329906	4.11204e-05	5.58151e-05	0.676002	0.275711	33045.2	24043.1	42047.4	1.74884	0.806394	3.59817e-27	6.39753e-27	0.158393	0.709621
CJJ81176_1368_glmS_glucosamine--fructose-6-phosphate_aminotransferase	36076.3	41381.1	30771.5	0.743613	-0.427376	0.0093173	0.014212	0.0442173	0.20022	28750.9	38667.9	18833.9	0.487067	-1.03781	1.55293e-30	4.47798e-30	0.642865	0.144173	49058.7	58197.7	39919.7	0.685933	-0.543861	1.2828e-10	1.74576e-10	0.311531	0.0108478
CJJ81176_1369_-_GlnD_family_protein	11342.3	13517.1	9167.51	0.678218	-0.56018	0.000265193	0.000507889	0.0409145	0.291371	8055.99	10500.4	5611.62	0.534421	-0.903952	4.09476e-26	1.06387e-25	1.28543	0.270346	14422.1	15804	13040.2	0.825124	-0.277316	0.000219196	0.000259141	0.872208	0.016399
CJJ81176_1370_-_hypothetical_protein	22232	22853.2	21610.7	0.945631	-0.0806508	0.691649	0.72287	0.00633032	0.140551	15352.1	17493.3	13210.9	0.755194	-0.40508	1.12174e-06	1.63294e-06	0.44201	0.0589199	24188.6	26328.6	22048.5	0.837435	-0.25595	0.00148794	0.00170995	0.238655	0.0148379
CJJ81176_1371_-_serine_protease	23879.3	23334.1	24424.5	1.04673	0.0658911	0.730675	0.757955	0.0623915	0.240375	13030.3	11111.3	14949.4	1.34542	0.428059	5.33563e-09	8.537e-09	1.69313	0.416192	19618	16722.4	22513.7	1.34632	0.429018	2.74091e-09	3.63447e-09	1.50014	0.12249
CJJ81176_1372_-_xanthine/uracil_permease_family_protein	9781.98	12468.3	7095.63	0.569092	-0.813267	3.08e-07	8.47e-07	0.703486	0.188157	3526.5	2710.8	4342.19	1.60181	0.679701	2.85092e-17	5.76561e-17	0.450315	0.572111	8053.92	4079.86	12028	2.94813	1.5598	5.68902e-100	2.41717e-99	0.212489	0.929547
CJJ81176_1373_-_putative_nucleotide_phosphoribosyltransferase	2265.33	2965.63	1565.03	0.527721	-0.922151	2.35e-07	6.58e-07	0.0222741	0.123701	780.813	604.29	957.335	1.58423	0.663782	3.7635e-11	6.46807e-11	0.705273	0.336081	1885.25	909.287	2861.22	3.14666	1.65382	6.00966e-74	1.89503e-73	0.363511	0.0571516
CJJ81176_1374_-_VacJ_family_lipoprotein	4380.03	3766.18	4993.89	1.32598	0.407063	0.00259534	0.004344	0.312043	1.13641	3148.41	3247.01	3049.82	0.939273	-0.0903841	0.295852	0.315949	0.219641	0.692744	4259.7	4886.94	3632.47	0.743301	-0.427982	4.9083e-07	6.18665e-07	0.143196	0.239642
CJJ81176_1375_-_toluene_tolerance_protein,_putative	2689.75	2568.11	2811.39	1.09473	0.13058	0.331566	0.381893	0.360883	0.0956611	1147.99	576.073	1719.91	2.98557	1.57801	9.5552e-63	5.7586e-62	0.0601468	0.219938	1672.37	867.228	2477.5	2.85681	1.51441	5.43528e-59	1.43618e-58	0.0943411	0.659638
CJJ81176_1376_-_hypothetical_protein	2405.74	2627.71	2183.78	0.831057	-0.26698	0.150714	0.186943	1.04109	0.115535	904.999	474.345	1335.65	2.81578	1.49354	9.77487e-53	4.80244e-52	0.0281697	0.260796	1624.06	713.952	2534.16	3.54949	1.82761	2.15083e-84	7.70891e-84	0.0176564	1.49546
CJJ81176_1377_-_putative_deoxyribonucleotide_triphosphate_pyrophosphatase	1789.98	1569.57	2010.39	1.28086	0.357113	0.0150696	0.0224923	0.319399	1.58705	1019.73	812.303	1227.15	1.51071	0.595223	4.59808e-10	7.60597e-10	1.00367	1.53694	1368.32	1222.25	1514.39	1.23902	0.309201	0.0012853	0.00148178	0.933716	0.468634
CJJ81176_1378_-_multidrug_resistance_efflux_transporter,_putative	4390.46	4782.85	3998.06	0.835916	-0.25857	0.0741548	0.0981844	1.62307	0.381312	4957.52	7467.03	2448	0.327841	-1.60893	1.87806e-58	1.02584e-57	2.82099	0.154073	7926.71	11236.4	4617.03	0.4109	-1.28314	1.4011e-47	3.28922e-47	1.94343	0.537759
CJJ81176_1379_-_iron-sulfur_cluster-binding_domain-containing_protein	16744.4	16399.9	17088.8	1.04201	0.0593671	0.738776	0.765918	0.374043	0.144833	14177.8	17904.2	10451.3	0.583736	-0.776611	2.57735e-20	5.74581e-20	0.661239	0.0724283	21387.1	26947.6	15826.6	0.587313	-0.7678	8.10961e-21	1.31174e-20	0.504167	0.239576
CJJ81176_1380_selA_selenocysteine_synthase	4645.06	4207.76	5082.35	1.20785	0.272443	0.0449912	0.062216	0.778075	0.541311	3193.54	3279.83	3107.25	0.947383	-0.0779799	0.401277	0.422298	0.179995	0.40701	4498.82	4936.28	4061.37	0.82276	-0.281457	0.000979299	0.00113261	0.0781458	0.916987
CJJ81176_1381_selB_selenocysteine-specific_elongation_factor	3154.83	3311.19	2998.47	0.905557	-0.143122	0.479624	0.527528	0.513905	0.538247	1359.93	887.008	1832.85	2.06633	1.04707	2.28815e-29	6.41391e-29	0.140683	0.887711	2265.45	1335.23	3195.67	2.39335	1.25903	4.11202e-45	9.48122e-45	0.150329	1.02931
CJJ81176_1382_-_hypothetical_protein	45970.6	58967.9	32973.3	0.559173	-0.838634	1.58e-06	4e-06	0.416958	0.115712	18141.8	16101.4	20182.2	1.25344	0.325894	5.78216e-05	7.8016e-05	1.05012	0.398646	40567.8	24233.8	56901.8	2.34803	1.23145	6.20761e-61	1.67949e-60	0.411536	0.594403
CJJ81176_1383_-_putative_lipoprotein	3060.8	4862.36	1259.23	0.258976	-1.94911	2.43e-26	2.13e-25	7.78816	0.273528	583.041	394.816	771.266	1.95348	0.96605	6.5478e-20	1.43845e-19	0.224893	2.05866	2640.76	594.42	4687.1	7.88516	2.97914	2.31684e-244	4.23583e-243	0.0758284	8.49842
CJJ81176_1384_fldA_flavodoxin_FldA	23545.9	32794.9	14296.9	0.435948	-1.19777	3.64e-13	1.69e-12	0.889913	0.680521	25913.3	43065.1	8761.47	0.203447	-2.29727	1.07565e-100	1.29652e-99	6.34191	0.210876	48222.9	64802.2	31643.7	0.488312	-1.03412	6.24229e-30	1.15056e-29	3.13083	0.172617
CJJ81176_1385_-_hypothetical_protein	1772.41	1026.2	2518.61	2.45432	1.29532	4.45e-14	2.19e-13	0.182479	4.93543	1510.36	1476.79	1543.93	1.04546	0.0641399	0.585122	0.605553	0.393255	3.13014	1606.42	2222.43	990.411	0.445643	-1.16604	1.20466e-27	2.15033e-27	0.345914	0.240196
CJJ81176_1386_-_hypothetical_protein	1051.37	85.049	2017.69	23.7239	4.56827	1e-112	6.26e-111	0.00164927	18.8655	639.366	41.1423	1237.59	30.0807	4.91077	0	5.70018e-307	0.0295259	19.9893	71.9659	61.8873	82.0444	1.32571	0.406761	0.0697918	0.0754169	0.212712	0.0793348
CJJ81176_1387_katA_catalase	109465	680.293	218249	320.816	8.3256	0	0	2.37e-05	16.7242	68408.4	2904.19	133913	46.1101	5.52701	0	0	0.00255872	16.4912	2514.65	4372.65	656.66	0.150174	-2.73529	1.17946e-129	6.99944e-129	2.16311	0.0829017
CJJ81176_1388_-_ankyrin_repeat-containing_protein	4162.92	93.5695	8232.28	87.9804	6.45911	0	0	0.000297268	11.6598	2657.76	266.334	5049.18	18.9581	4.24474	0	0	0.0160066	11.6788	245.621	400.995	90.2472	0.225058	-2.15163	1.20175e-35	2.39293e-35	0.30295	0.0192006
CJJ81176_1389_-_hypothetical_protein	4757.86	4023.34	5492.38	1.36513	0.449036	0.000665353	0.00120163	0.221187	3.26788	2918.23	2485.57	3350.89	1.34814	0.430972	3.2718e-07	4.84473e-07	0.0467686	2.87883	3811.92	3741.19	3882.65	1.03781	0.053545	0.575814	0.58519	0.0469079	0.41807
CJJ81176_1390_-_endoribonuclease_L-PSP,_putative	36003.7	34192.2	37815.3	1.10596	0.145301	0.27017	0.315606	3.52321	1.32504	12984	2875.7	23092.4	8.03016	3.00543	0	0	0.0441007	3.20632	18638.8	4329.24	32948.4	7.61068	2.92802	0	0	0.0693905	12.6454
CJJ81176_1391_-_cryptic_C4-dicarboxylate_transporter_DcuD,_authentic_frameshift	47310	56135	38485	0.68558	-0.544603	0.00572263	0.00910579	9.48973	1.45102	13392.8	3294.96	23490.6	7.12924	2.83375	0	0	0.148221	6.31383	29515.3	4961	54069.6	10.8989	3.44611	0	0	0.0836743	23.2319
CJJ81176_1392_metC_cystathionine_beta-lyase	73346.6	81119.6	65573.7	0.808358	-0.306934	0.150491	0.186795	6.43607	0.737561	22494.8	4933.68	40055.9	8.11886	3.02128	0	0	0.099518	2.58806	42785.9	7428.2	78143.5	10.5198	3.39504	0	0	0.0742327	18.2178
CJJ81176_1393_purB-2_adenylosuccinate_lyase	72352.6	86351.9	58353.4	0.675763	-0.56541	0.00431694	0.00701115	5.00287	0.593953	20065.6	4486.26	35645	7.94537	2.99011	0	0	0.0683756	2.57796	44980.6	6754.29	83206.9	12.3191	3.62283	0	0	0.0381043	12.1146
CJJ81176_1394_-_MmgE/PrpD_family_protein	43729.2	56796.2	30662.1	0.539861	-0.889339	1.81e-06	4.55e-06	6.22016	0.522942	10394	2059.89	18728.1	9.09183	3.18457	0	0	1.43209e-05	3.04943	28915.7	3100.54	54730.8	17.652	4.14176	0	0	0.00041578	13.0401
CJJ81176_1395_-_feoA_family_protein	567.694	403.974	731.414	1.81055	0.856426	0.000493311	0.000908176	1.06733	8.41714	330.563	212.947	448.18	2.10465	1.07358	9.97705e-18	2.04056e-17	0.200641	9.51805	354.916	320.507	389.324	1.21471	0.280615	0.0525209	0.0572667	0.222904	1.88796
CJJ81176_1396_-_ferrous_iron_transport_protein_B,_authentic_frameshift	810.828	766.576	855.081	1.11545	0.157632	0.412943	0.462066	1.62158	0.537548	381.672	240.644	522.701	2.17209	1.11909	4.30588e-21	9.82959e-21	0.336764	0.776658	550.598	362.264	738.932	2.03976	1.0284	7.67777e-18	1.18472e-17	0.362681	2.46337
CJJ81176_1397_feoB_ferrous_iron_transport_protein_B	216.559	233.579	199.54	0.854272	-0.227232	0.519387	0.565007	1.17645	0.287349	90.322	58.7702	121.874	2.07374	1.05223	1.0487e-09	1.71432e-09	0.336331	0.372587	156.788	88.4107	225.164	2.5468	1.34869	8.43331e-16	1.25015e-15	0.294204	1.56337
CJJ81176_1398_-_hydrogenase,_(NiFe)/(NiFeSe)_small_subunit_family	20988	26311.3	15664.7	0.595358	-0.748172	4.11e-06	9.79e-06	0.460621	0.204901	8448.19	7306.92	9589.47	1.31238	0.392188	2.77775e-07	4.13008e-07	0.443185	0.590413	18186.7	10996.8	25376.6	2.30764	1.20642	6.30801e-64	1.77843e-63	0.145336	0.410132
CJJ81176_1399_fabI_enoyl-(acyl_carrier_protein)_reductase	16609.2	20932.1	12286.3	0.58696	-0.768667	1.86e-06	4.67e-06	0.0974062	0.834208	6032.68	4539.37	7525.99	1.65794	0.729389	1.06436e-21	2.48305e-21	0.361879	2.35477	13511.8	6831.74	20191.8	2.95558	1.56344	2.24631e-107	1.03193e-106	0.132699	0.0613223
CJJ81176_1400_tpiA_triosephosphate_isomerase	10981.5	14184.7	7778.25	0.548357	-0.866813	3.57e-08	1.07e-07	1.59151	0.586802	4706.12	4647.15	4765.09	1.02538	0.0361589	0.725187	0.742013	0.185035	1.25352	10336	6994.19	13677.9	1.9556	0.967615	2.69767e-39	5.65791e-39	0.0438751	1.37064
CJJ81176_1401_pgk_phosphoglycerate_kinase	23459.6	25067.1	21852	0.87174	-0.19803	0.198782	0.239918	2.20188	0.492776	14650.2	15920.8	13379.5	0.840378	-0.250891	0.00175942	0.00219532	0.270222	0.567047	24063.5	23961.9	24165.1	1.00848	0.0121851	0.867846	0.871215	0.089387	1.6617
CJJ81176_1402_gapA_glyceraldehyde_3-phosphate_dehydrogenase_A	40733.4	44483.8	36982.9	0.83138	-0.266419	0.107832	0.138215	0.235162	0.326024	27100.9	31561.2	22640.6	0.717357	-0.479238	2.46714e-08	3.82883e-08	0.856474	0.335861	45210.9	47500	42921.7	0.903614	-0.146221	0.0887637	0.0951791	0.468582	0.194684
CJJ81176_1403_nadD_nicotinate_(nicotinamide)_nucleotide_adenylyltransferase	1137.59	980.345	1294.84	1.3208	0.40141	0.0323576	0.0457977	0.0767523	0.136719	1215.18	1638.45	791.906	0.483325	-1.04893	5.2886e-21	1.20274e-20	0.0221411	0.0559724	1705.96	2466.23	945.699	0.38346	-1.38285	6.7948e-38	1.40555e-37	0.0487201	0.0370788
CJJ81176_1404_-_hypothetical_protein	8829.59	7409.68	10249.5	1.38326	0.46807	0.001652	0.00283873	0.635886	0.689586	8822.81	11378.5	6267.11	0.550785	-0.86044	1.36713e-23	3.34024e-23	0.0486033	0.276703	12139.4	17126.7	7152	0.417592	-1.25983	8.19925e-48	1.92736e-47	0.0695731	0.333588
CJJ81176_1405_-_hypothetical_protein	12099.8	6318.63	17880.9	2.82987	1.50074	1.77e-26	1.56e-25	0.00956058	1.69615	9720.4	8515.33	10925.5	1.28304	0.359563	1.08036e-06	1.57523e-06	0.322393	0.856033	9456.72	12816.9	6096.58	0.475669	-1.07197	3.3673e-35	6.66828e-35	0.543635	0.0318987
CJJ81176_1406_algC_phosphomannomutase/phosphoglucomutase	16129.6	19138.4	13120.8	0.685576	-0.544612	0.000509795	0.00093566	0.394615	0.0947768	9576.09	11123	8029.21	0.721858	-0.470212	9.64198e-09	1.51721e-08	0.167246	0.146359	17604.9	16741.1	18468.8	1.1032	0.141695	0.0633815	0.0687361	0.0262727	0.376233
CJJ81176_1407_fliL_flagellar_basal_body-associated_protein_FliL	21272.2	22483.3	20061.2	0.892268	-0.164451	0.332409	0.38262	0.378016	0.127527	20742.8	29221.9	12263.8	0.419676	-1.25265	1.83287e-42	7.18834e-42	1.60588	0.0254676	32844.5	43992.9	21696.1	0.493172	-1.01984	9.76602e-32	1.8413e-31	2.08201	0.153254
CJJ81176_1408_acpS_4'-phosphopantetheinyl_transferase	3399.8	4172.2	2627.39	0.629737	-0.667178	6.49e-05	0.000135491	0.165589	0.373653	2691.44	3777.95	1604.93	0.424816	-1.23509	3.40952e-34	1.0872e-33	0.937653	0.184611	4855.93	5687.36	4024.5	0.707621	-0.498951	2.91814e-09	3.86382e-09	0.990763	0.0466515
CJJ81176_1409_-_hypothetical_protein	3546.33	4470.09	2622.57	0.586693	-0.769321	1.96e-06	4.92e-06	0.0321892	0.0361018	1648.07	1691.83	1604.3	0.948263	-0.0766415	0.404037	0.424709	0.0243249	0.0769653	3429.54	2546.65	4312.42	1.69337	0.7599	1.77505e-19	2.81828e-19	0.0483515	0.0245866
CJJ81176_1410_-_cytochrome_P450_family_protein	16615.2	21860.8	11369.6	0.520093	-0.943159	6.37e-09	2.02e-08	0.643176	0.0152473	7913.94	8874.57	6953.31	0.78351	-0.351976	2.95197e-05	4.04024e-05	0.59051	0.0181971	17225.7	13357.4	21094	1.5792	0.659198	1.11564e-19	1.776e-19	0.290427	0.606532
CJJ81176_1411_-_hypothetical_protein	9254.83	8408.78	10100.9	1.20123	0.264513	0.0605459	0.0813585	0.178445	0.894392	9698.24	13225.4	6171.09	0.466609	-1.09971	8.13727e-36	2.68961e-35	1.48536	0.280662	14010	19909.4	8110.61	0.407376	-1.29557	7.44573e-51	1.82365e-50	2.02894	0.0415155
CJJ81176_1412_kpsS_capsule_polysaccharide_export_protein_KpsS	4721.31	3327.57	6115.04	1.83769	0.877895	2.97e-10	1.09e-09	0.75607	1.20505	7815	11893.4	3736.62	0.314176	-1.67035	1.69966e-68	1.19697e-67	2.66209	0.178515	10555.4	17902	3208.7	0.179237	-2.48006	5.56563e-142	3.78714e-141	3.08861	0.110477
CJJ81176_1413_kpsC_capsule_polysaccharide_export_protein_KpsC	3328.41	3228.88	3427.94	1.06165	0.0863085	0.411349	0.460568	1.57036	0.420609	2538.14	2981.78	2094.51	0.702434	-0.509565	3.65612e-08	5.6498e-08	0.577936	0.211805	3801.03	4488.31	3113.74	0.693744	-0.527525	7.63167e-10	1.02397e-09	0.62435	1.08707
CJJ81176_1414_-_adenylylsulfate_kinase	4341.36	4578.95	4103.77	0.896226	-0.158066	0.378272	0.42885	0.225209	0.112504	1978.97	1448.14	2509.8	1.73312	0.793374	1.25272e-19	2.71572e-19	0.402973	0.18898	3298.66	2179.27	4418.05	2.02731	1.01957	2.89517e-34	5.65291e-34	0.258947	0.413092
CJJ81176_1415_-_putative_sugar-1-phosphate_nucleotidyltransferase	7576.51	6493.49	8659.53	1.33357	0.415295	0.00331006	0.00545933	0.351508	0.297132	4834.85	4375.63	5294.08	1.2099	0.274889	0.00056765	0.000733079	0.117593	0.223739	6424.83	6586.58	6263.07	0.950883	-0.0726609	0.389944	0.40034	0.236043	0.370732
[truncated: 393 more rows]
